# Supplementary material for: Cell membrane vesicles derived from hBMSCs and hUVECs enhance bone regeneration
Source: Bone Res. 2024 Apr 9;12:23. doi: 10.1038/s41413-024-00325-9 (PMC11003965; doi:10.1038/s41413-024-00325-9)
Supplement: Supplementary file 2 — Data set 1 [file 41413_2024_325_MOESM2_ESM.zip]

Archive with 2 entries (2 files):
- Identified proteins/BMV identified proteins.xlsx
- Identified proteins/EMV identified proteins.xlsx
