# Supplementary material for: Cell membrane vesicles derived from hBMSCs and hUVECs enhance bone regeneration
Source: Bone Res. 2024 Apr 9;12:23. doi: 10.1038/s41413-024-00325-9 (PMC11003965; doi:10.1038/s41413-024-00325-9)
Supplement: Supplementary file 2 — Data set 1 [file 41413_2024_325_MOESM2_ESM.zip › Identified proteins/EMV identified proteins.xlsx]

## Sheet: Sheet1
Uniprot	gene_name	GO	KEGG	REACTOME	DO	InterPro	subcellular
P55011	SLC12A2	GO:0016324(apical plasma membrane);GO:0009925(basal plasma membrane);GO:0016323(basolateral plasma membrane);GO:0044297(cell body);GO:0044298(cell body membrane);GO:0071944(cell periphery);GO:0042995(cell projection);GO:0031253(cell projection membrane);GO:0030659(cytoplasmic vesicle membrane);GO:0005829(cytosol);GO:0070062(extracellular exosome);GO:1903561(extracellular vesicle);GO:0016328(later…	04970(Salivary secretion);04972(Pancreatic secretion);05110(Vibrio cholerae infection)	R-HSA-382551(Transport of small molecules);R-HSA-425393(Transport of inorganic cations/anions and amino acids/oligopeptides);R-HSA-425407(SLC-mediated transmembrane transport);R-HSA-426117(Cation-coupled Chloride cotransporters)	DOID:10763(hypertension);DOID:5419(schizophrenia);DOID:684(hepatocellular carcinoma);DOID:3571(liver cancer)	IPR013612(Amino acid permease, N-terminal);IPR004842(SLC12A transporter family);IPR004841(Amino acid permease/ SLC12A domain);IPR018491(SLC12A transporter, C-terminal);IPR002443(Solute carrier family 12 member 1/2);IPR002444(Solute carrier family 12 member 2)	plasma membrane
Q96S94	CCNL2	GO:0000307(cyclin-dependent protein kinase holoenzyme complex);GO:0043231(intracellular membrane-bounded organelle);GO:0016607(nuclear speck);GO:0005654(nucleoplasm);GO:0005634(nucleus);GO:0016538(cyclin-dependent protein serine/threonine kinase regulator activity);GO:0042981(regulation of apoptotic process);GO:0051726(regulation of cell cycle);GO:0046605(regulation of centrosome cycle);GO:004348…	-	-	-	IPR006671(Cyclin, N-terminal);IPR004367(Cyclin, C-terminal domain);IPR036915(Cyclin-like superfamily);IPR013763(Cyclin-like domain);IPR043198(Cyclin/Cyclin-like subunit Ssn8)	cytosol
Q96P70	IPO9	GO:0005737(cytoplasm);GO:0005829(cytosol);GO:0016020(membrane);GO:0005635(nuclear envelope);GO:0042393(histone binding);GO:0140713(histone chaperone activity);GO:0061608(nuclear import signal receptor activity);GO:0031267(small GTPase binding);GO:0031144(proteasome localization);GO:0006606(protein import into nucleus)	03013(Nucleocytoplasmic transport)	-	-	IPR001494(Importin-beta, N-terminal domain);IPR016024(Armadillo-type fold);IPR011989(Armadillo-like helical)	cytosol
Q8WVM8	SCFD1	GO:0005801(cis-Golgi network);GO:0005829(cytosol);GO:0005789(endoplasmic reticulum membrane);GO:0032580(Golgi cisterna membrane);GO:0000139(Golgi membrane);GO:0005798(Golgi-associated vesicle);GO:0005886(plasma membrane);GO:0044877(protein-containing complex binding);GO:0019905(syntaxin binding);GO:0000902(cell morphogenesis);GO:0006888(endoplasmic reticulum to Golgi vesicle-mediated transport);G…	-	R-HSA-162582(Signal Transduction);R-HSA-194315(Signaling by Rho GTPases);R-HSA-199977(ER to Golgi Anterograde Transport);R-HSA-199991(Membrane Trafficking);R-HSA-204005(COPII-mediated vesicle transport);R-HSA-392499(Metabolism of proteins);R-HSA-446203(Asparagine N-linked glycosylation);R-HSA-5653656(Vesicle-mediated transport);R-HSA-597592(Post-translational protein modification);R-HSA-8980692(R…	-	IPR027482(Sec1-like, domain 2);IPR043127(Sec1-like, domain 3a);IPR001619(Sec1-like protein);IPR036045(Sec1-like superfamily);IPR043154(Sec1-like, domain 1)	plasma membrane
O00410	IPO5	GO:0005737(cytoplasm);GO:0005829(cytosol);GO:0005794(Golgi apparatus);GO:0016020(membrane);GO:0031965(nuclear membrane);GO:0005643(nuclear pore);GO:0005730(nucleolus);GO:0005654(nucleoplasm);GO:0005634(nucleus);GO:0005095(GTPase inhibitor activity);GO:0061608(nuclear import signal receptor activity);GO:0008139(nuclear localization sequence binding);GO:0003723(RNA binding);GO:0031267(small GTPase …	03013(Nucleocytoplasmic transport)	R-HSA-1643685(Disease);R-HSA-168255(Influenza Infection);R-HSA-168273(Influenza Viral RNA Transcription and Replication);R-HSA-192905(vRNP Assembly);R-HSA-5663205(Infectious disease);R-HSA-9824446(Viral Infection Pathways)	DOID:5419(schizophrenia);DOID:8469(influenza);DOID:4(disease)	IPR001494(Importin-beta, N-terminal domain);IPR041653(Importin repeat 4);IPR011989(Armadillo-like helical);IPR000357(HEAT repeat);IPR040928(Importin repeat);IPR041389(Importin repeat 6);IPR040122(Importin beta family);IPR034085(TOG domain);IPR016024(Armadillo-type fold)	cytosol
P86790	CCZ1B	GO:0043231(intracellular membrane-bounded organelle);GO:0005765(lysosomal membrane);GO:0035658(Mon1-Ccz1 complex);GO:0016192(vesicle-mediated transport)	04137(Mitophagy);04137(Mitophagy)	R-HSA-199991(Membrane Trafficking);R-HSA-5653656(Vesicle-mediated transport);R-HSA-8876198(RAB GEFs exchange GTP for GDP on RABs);R-HSA-9007101(Rab regulation of trafficking)	-	IPR043988(CCZ1/INTU, second Longin domain);IPR013176(Vacuolar fusion protein Ccz1);IPR043989(CCZ1/INTU/HPS4, third Longin domain);IPR043987(CCZ1/INTU/HSP4, first Longin domain)	cytosol
P23610	F8A1; F8A2; F8A3	GO:0005769(early endosome);GO:0016604(nuclear body);GO:0005634(nucleus);GO:1901799(negative regulation of proteasomal protein catabolic process);GO:0099518(vesicle cytoskeletal trafficking)	-	-	-	IPR011990(Tetratricopeptide-like helical domain superfamily);IPR039494(Factor VIII intron 22 protein)	cytosol
P27361	MAPK3	GO:0005901(caveola);GO:0005737(cytoplasm);GO:0005856(cytoskeleton);GO:0005829(cytosol);GO:0005769(early endosome);GO:0005788(endoplasmic reticulum lumen);GO:0005925(focal adhesion);GO:0098978(glutamatergic synapse);GO:0005794(Golgi apparatus);GO:0005770(late endosome);GO:0005739(mitochondrion);GO:0005635(nuclear envelope);GO:0005654(nucleoplasm);GO:0005634(nucleus);GO:0005886(plasma membrane);GO:…	01521(EGFR tyrosine kinase inhibitor resistance);01522(Endocrine resistance);01524(Platinum drug resistance);04010(MAPK signaling pathway);04012(ErbB signaling pathway);04014(Ras signaling pathway);04015(Rap1 signaling pathway);04022(cGMP-PKG signaling pathway);04024(cAMP signaling pathway);04062(Chemokine signaling pathway);04066(HIF-1 signaling pathway);04068(FoxO signaling pathway);04071(Sphin…	R-HSA-109581(Apoptosis);R-HSA-109582(Hemostasis);R-HSA-109606(Intrinsic Pathway for Apoptosis);R-HSA-110056(MAPK3 (ERK1) activation);R-HSA-111458(Formation of apoptosome);R-HSA-111461(Cytochrome c-mediated apoptotic response);R-HSA-111471(Apoptotic factor-mediated response);R-HSA-112314(Neurotransmitter receptors and postsynaptic signal transmission);R-HSA-112315(Transmission across Chemical Syna…	DOID:10286(prostate carcinoma);DOID:1036(chronic leukemia);DOID:10591(pre-eclampsia);DOID:10652(Alzheimer's disease);DOID:1116(pertussis);DOID:11476(osteoporosis);DOID:12148(alveolar echinococcosis);DOID:1240(leukemia);DOID:127(leiomyoma);DOID:1496(echinococcosis);DOID:161(keratosis);DOID:162(cancer);DOID:1749(squamous cell carcinoma);DOID:1883(hepatitis C);DOID:1909(melanoma);DOID:2043(hepatitis…	IPR011009(Protein kinase-like domain superfamily);IPR000719(Protein kinase domain);IPR017441(Protein kinase, ATP binding site);IPR008271(Serine/threonine-protein kinase, active site);IPR008349(Mitogen-activated protein (MAP) kinase, ERK1/2);IPR003527(Mitogen-activated protein (MAP) kinase, conserved site)	cytosol
Q9Y2U8	LEMD3	GO:0016020(membrane);GO:0005637(nuclear inner membrane);GO:0031965(nuclear membrane);GO:0003677(DNA binding);GO:1990446(U1 snRNP binding);GO:0032926(negative regulation of activin receptor signaling pathway);GO:0030514(negative regulation of BMP signaling pathway);GO:0030512(negative regulation of transforming growth factor beta receptor signaling pathway)	-	R-HSA-162582(Signal Transduction);R-HSA-1640170(Cell Cycle);R-HSA-194315(Signaling by Rho GTPases);R-HSA-2555396(Mitotic Metaphase and Anaphase);R-HSA-2980766(Nuclear Envelope Breakdown);R-HSA-2995383(Initiation of Nuclear Envelope (NE) Reformation);R-HSA-2995410(Nuclear Envelope (NE) Reassembly);R-HSA-4419969(Depolymerization of the Nuclear Lamina);R-HSA-68875(Mitotic Prophase);R-HSA-68882(Mitot…	DOID:11991(osteopoikilosis);DOID:225(syndrome);DOID:4253(melorheostosis)	IPR018996(Man1/Src1, C-terminal);IPR034394(MAN1, RNA recognition motif);IPR041885(MAN1, winged-helix domain);IPR003887(LEM domain);IPR012677(Nucleotide-binding alpha-beta plait domain superfamily);IPR011015(LEM/LEM-like domain superfamily);IPR035979(RNA-binding domain superfamily)	plasma membrane
Q9Y2K2	SIK3	GO:0005737(cytoplasm);GO:0005524(ATP binding);GO:0000287(magnesium ion binding);GO:0106310(protein serine kinase activity);GO:0004674(protein serine/threonine kinase activity);GO:0050321(tau-protein kinase activity);GO:0035556(intracellular signal transduction);GO:0000226(microtubule cytoskeleton organization);GO:1904263(positive regulation of TORC1 signaling);GO:1904515(positive regulation of TO…	-	-	DOID:162(cancer)	IPR008271(Serine/threonine-protein kinase, active site);IPR017441(Protein kinase, ATP binding site);IPR000719(Protein kinase domain);IPR011009(Protein kinase-like domain superfamily);IPR015940(Ubiquitin-associated domain);IPR034672(Salt-Inducible kinase, catalytic domain)	E.R._mito
Q99615	DNAJC7	GO:0005737(cytoplasm);GO:0005856(cytoskeleton);GO:0005829(cytosol);GO:0070062(extracellular exosome);GO:0016020(membrane);GO:0005654(nucleoplasm);GO:0001671(ATPase activator activity);GO:0031072(heat shock protein binding);GO:0051085(chaperone cofactor-dependent protein refolding);GO:0006457(protein folding);GO:1900034(regulation of cellular response to heat)	-	R-HSA-2262752(Cellular responses to stress);R-HSA-3371453(Regulation of HSF1-mediated heat shock response);R-HSA-3371556(Cellular response to heat stress);R-HSA-8953897(Cellular responses to stimuli)	-	IPR036869(Chaperone J-domain superfamily);IPR019734(Tetratricopeptide repeat);IPR001623(DnaJ domain);IPR011990(Tetratricopeptide-like helical domain superfamily)	cytosol
Q96KQ7	EHMT2	GO:0000785(chromatin);GO:0016607(nuclear speck);GO:0005654(nucleoplasm);GO:0005634(nucleus);GO:0070742(C2H2 zinc finger domain binding);GO:0046976(histone H3K27 methyltransferase activity);GO:0140759(histone H3K56 methyltransferase activity);GO:0046974(histone H3K9 methyltransferase activity);GO:0140947(histone H3K9me2 methyltransferase activity);GO:0002039(p53 binding);GO:1990841(promoter-specif…	00310(Lysine degradation);01100(Metabolic pathways);04211(Longevity regulating pathway)	R-HSA-212165(Epigenetic regulation of gene expression);R-HSA-212436(Generic Transcription Pathway);R-HSA-2262752(Cellular responses to stress);R-HSA-2559582(Senescence-Associated Secretory Phenotype (SASP));R-HSA-2559583(Cellular Senescence);R-HSA-3214841(PKMTs methylate histone lysines);R-HSA-3247509(Chromatin modifying enzymes);R-HSA-3700989(Transcriptional Regulation by TP53);R-HSA-427389(ERCC…	DOID:162(cancer)	IPR007728(Pre-SET domain);IPR001214(SET domain);IPR002110(Ankyrin repeat);IPR047762(EHMT1/2, zinc-binding domain);IPR036770(Ankyrin repeat-containing domain superfamily);IPR038034(Histone-lysine N-methyltransferase EHMT2, SET domain);IPR043550(Histone-lysine N-methyltransferase EHMT1/EHMT2);IPR046341(SET domain superfamily)	cytosol
Q92922	SMARCC1	GO:0035060(brahma complex);GO:0000785(chromatin);GO:0005737(cytoplasm);GO:0140288(GBAF complex);GO:0000776(kinetochore);GO:0001673(male germ cell nucleus);GO:0071565(nBAF complex);GO:0071564(npBAF complex);GO:0016363(nuclear matrix);GO:0005654(nucleoplasm);GO:0005634(nucleus);GO:0032991(protein-containing complex);GO:0016586(RSC-type complex);GO:0016514(SWI/SNF complex);GO:0001741(XY body);GO:000…	03082(ATP-dependent chromatin remodeling);04714(Thermogenesis);05225(Hepatocellular carcinoma)	R-HSA-212436(Generic Transcription Pathway);R-HSA-3214858(RMTs methylate histone arginines);R-HSA-3247509(Chromatin modifying enzymes);R-HSA-4839726(Chromatin organization);R-HSA-73857(RNA Polymerase II Transcription);R-HSA-74160(Gene expression (Transcription));R-HSA-8878171(Transcriptional regulation by RUNX1);R-HSA-8939243(RUNX1 interacts with co-factors whose precise effect on RUNX1 targets i…	DOID:162(cancer);DOID:10283(prostate cancer)	IPR001005(SANT/Myb domain);IPR032450(SMARCC, N-terminal);IPR017884(SANT domain);IPR000953(Chromo/chromo shadow domain);IPR007526(SWIRM domain);IPR032448(SMARCC, SWIRM-associated domain);IPR009057(Homeobox-like domain superfamily);IPR036388(Winged helix-like DNA-binding domain superfamily);IPR036420(BRCT domain superfamily);IPR032451(SMARCC, C-terminal)	cytosol
Q00796	SORD	GO:0005829(cytosol);GO:0070062(extracellular exosome);GO:0005615(extracellular space);GO:0016020(membrane);GO:0031966(mitochondrial membrane);GO:0031514(motile cilium);GO:0000721((R,R)-butanediol dehydrogenase activity);GO:0030246(carbohydrate binding);GO:0047833(D-sorbitol dehydrogenase (acceptor) activity);GO:0046526(D-xylulose reductase activity);GO:0042802(identical protein binding);GO:000393…	00040(Pentose and glucuronate interconversions);00051(Fructose and mannose metabolism);01100(Metabolic pathways)	R-HSA-1430728(Metabolism);R-HSA-5652084(Fructose metabolism);R-HSA-5652227(Fructose biosynthesis);R-HSA-5661270(Formation of xylulose-5-phosphate);R-HSA-71387(Metabolism of carbohydrates)	DOID:162(cancer)	IPR011032(GroES-like superfamily);IPR013154(Alcohol dehydrogenase-like, N-terminal);IPR036291(NAD(P)-binding domain superfamily);IPR045306(Sorbitol dehydrogenase-like);IPR020843(Polyketide synthase, enoylreductase domain);IPR013149(Alcohol dehydrogenase-like, C-terminal);IPR002328(Alcohol dehydrogenase, zinc-type, conserved site)	cytosol
P55036	PSMD4	GO:0005829(cytosol);GO:0005654(nucleoplasm);GO:0005634(nucleus);GO:0022624(proteasome accessory complex);GO:0000502(proteasome complex);GO:0008540(proteasome regulatory particle, base subcomplex);GO:0042802(identical protein binding);GO:0060090(molecular adaptor activity);GO:0031593(polyubiquitin modification-dependent protein binding);GO:0003723(RNA binding);GO:0043161(proteasome-mediated ubiqui…	03050(Proteasome);05010(Alzheimer disease);05012(Parkinson disease);05014(Amyotrophic lateral sclerosis);05016(Huntington disease);05017(Spinocerebellar ataxia);05020(Prion disease);05022(Pathways of neurodegeneration);05169(Epstein-Barr virus infection)	R-HSA-109581(Apoptosis);R-HSA-1168372(Downstream signaling events of B Cell Receptor (BCR));R-HSA-1169091(Activation of NF-kappaB in B cells);R-HSA-1234174(Cellular response to hypoxia);R-HSA-1234176(Oxygen-dependent proline hydroxylation of Hypoxia-inducible Factor Alpha);R-HSA-1236974(ER-Phagosome pathway);R-HSA-1236975(Antigen processing-Cross presentation);R-HSA-1236975(Antigen processing-Cro…	-	IPR003903(Ubiquitin interacting motif);IPR027040(26S proteasome non-ATPase regulatory subunit 4);IPR036465(von Willebrand factor A-like domain superfamily);IPR002035(von Willebrand factor, type A)	cytoskeletal
Q96K37	SLC35E1	GO:0005794(Golgi apparatus);GO:0016020(membrane);GO:0015297(antiporter activity)	-	-	-	IPR004853(Sugar phosphate transporter domain)	plasma membrane
P30153	PPP2R1A	GO:0000775(chromosome, centromeric region);GO:0005737(cytoplasm);GO:0005829(cytosol);GO:0030425(dendrite);GO:0070062(extracellular exosome);GO:0098978(glutamatergic synapse);GO:0016328(lateral plasma membrane);GO:0016020(membrane);GO:0015630(microtubule cytoskeleton);GO:0005739(mitochondrion);GO:0043005(neuron projection);GO:0043025(neuronal cell body);GO:0005634(nucleus);GO:0000159(protein phosp…	03015(mRNA surveillance pathway);04071(Sphingolipid signaling pathway);04110(Cell cycle);04114(Oocyte meiosis);04151(PI3K-Akt signaling pathway);04152(AMPK signaling pathway);04261(Adrenergic signaling in cardiomyocytes);04350(TGF-beta signaling pathway);04390(Hippo signaling pathway);04530(Tight junction);04660(T cell receptor signaling pathway);04728(Dopaminergic synapse);04730(Long-term depres…	R-HSA-109582(Hemostasis);R-HSA-111885(Opioid Signalling);R-HSA-113501(Inhibition of replication initiation of damaged DNA by RB1/E2F1);R-HSA-113510(E2F mediated regulation of DNA replication);R-HSA-1169410(Antiviral mechanism by IFN-stimulated genes);R-HSA-1257604(PIP3 activates AKT signaling);R-HSA-1280215(Cytokine Signaling in Immune system);R-HSA-1280218(Adaptive Immune System);R-HSA-1295596(S…	DOID:3114(serous cystadenocarcinoma);DOID:612(primary immunodeficiency disease)	IPR021133(HEAT, type 2);IPR000357(HEAT repeat);IPR016024(Armadillo-type fold);IPR011989(Armadillo-like helical)	cytosol
A6NHR9	SMCHD1	GO:0001740(Barr body);GO:0035861(site of double-strand break);GO:0005524(ATP binding);GO:0016887(ATP hydrolysis activity);GO:0003677(DNA binding);GO:0042803(protein homodimerization activity);GO:0051276(chromosome organization);GO:0009048(dosage compensation by inactivation of X chromosome);GO:0006302(double-strand break repair);GO:0060820(inactivation of X chromosome by heterochromatin formation…	-	-	-	IPR036890(Histidine kinase/HSP90-like ATPase superfamily);IPR010935(SMCs flexible hinge);IPR036277(SMCs flexible hinge superfamily);IPR038892(Structural maintenance of chromosomes flexible hinge domain-containing protein 1)	cytosol
Q9NQP4	PFDN4	GO:0005737(cytoplasm);GO:0005829(cytosol);GO:0005739(mitochondrion);GO:0005634(nucleus);GO:0016272(prefoldin complex);GO:0001540(amyloid-beta binding);GO:0051087(protein-folding chaperone binding);GO:0051082(unfolded protein binding);GO:1905907(negative regulation of amyloid fibril formation);GO:0006457(protein folding);GO:0050821(protein stabilization)	-	R-HSA-389957(Prefoldin mediated transfer of substrate to CCT/TriC);R-HSA-389958(Cooperation of Prefoldin and TriC/CCT in actin and tubulin folding);R-HSA-390466(Chaperonin-mediated protein folding);R-HSA-391251(Protein folding);R-HSA-392499(Metabolism of proteins)	DOID:162(cancer)	IPR016661(Prefoldin, subunit 4);IPR009053(Prefoldin);IPR002777(Prefoldin beta-like)	cytosol
P55263	ADK	GO:0005829(cytosol);GO:0005654(nucleoplasm);GO:0005634(nucleus);GO:0005886(plasma membrane);GO:0004001(adenosine kinase activity);GO:0005524(ATP binding);GO:0004136(deoxyadenosine kinase activity);GO:0046872(metal ion binding);GO:0003723(RNA binding);GO:0044209(AMP salvage);GO:0106383(dAMP salvage);GO:0006175(dATP biosynthetic process);GO:0032263(GMP salvage);GO:0016310(phosphorylation);GO:000614…	00230(Purine metabolism);01100(Metabolic pathways);01232(Nucleotide metabolism)	R-HSA-1430728(Metabolism);R-HSA-15869(Metabolism of nucleotides);R-HSA-74217(Purine salvage);R-HSA-8956321(Nucleotide salvage);R-HSA-9748784(Drug ADME);R-HSA-9755088(Ribavirin ADME)	DOID:162(cancer);DOID:5810(adenosine deaminase deficiency)	IPR029056(Ribokinase-like);IPR002173(Carbohydrate/purine kinase, PfkB, conserved site);IPR001805(Adenosine kinase);IPR011611(Carbohydrate kinase PfkB)	cytosol
Q8TCE6	DENND10	GO:0005770(late endosome);GO:0005085(guanyl-nucleotide exchange factor activity);GO:0031267(small GTPase binding);GO:0032509(endosome transport via multivesicular body sorting pathway);GO:0015031(protein transport);GO:2000641(regulation of early endosome to late endosome transport)	-	-	-	IPR037516(Tripartite DENN domain);IPR042431(DENN domain-containing protein 10)	mitochondria
P07954	FH	GO:0005694(chromosome);GO:0005737(cytoplasm);GO:0005829(cytosol);GO:0070062(extracellular exosome);GO:0005759(mitochondrial matrix);GO:0005739(mitochondrion);GO:0005634(nucleus);GO:0035861(site of double-strand break);GO:0045239(tricarboxylic acid cycle enzyme complex);GO:0004333(fumarate hydratase activity);GO:0042393(histone binding);GO:0006974(DNA damage response);GO:0006281(DNA repair);GO:000…	00020(Citrate cycle (TCA cycle));00620(Pyruvate metabolism);01100(Metabolic pathways);01200(Carbon metabolism);04934(Cushing syndrome);05200(Pathways in cancer);05211(Renal cell carcinoma)	R-HSA-1428517(The citric acid (TCA) cycle and respiratory electron transport);R-HSA-1430728(Metabolism);R-HSA-71403(Citric acid cycle (TCA cycle));R-HSA-71406(Pyruvate metabolism and Citric Acid (TCA) cycle)	DOID:10763(hypertension);DOID:127(leiomyoma);DOID:162(cancer);DOID:1967(leiomyosarcoma);DOID:225(syndrome);DOID:3267(mucinous ovarian cystadenoma);DOID:5138(leiomyomatosis)	IPR005677(Fumarate hydratase, class II);IPR018951(Fumarase C, C-terminal);IPR000362(Fumarate lyase family);IPR024083(Fumarase/histidase, N-terminal);IPR008948(L-Aspartase-like);IPR020557(Fumarate lyase, conserved site);IPR022761(Fumarate lyase, N-terminal)	mitochondria
Q96S52	PIGS	GO:0005789(endoplasmic reticulum membrane);GO:0042765(GPI-anchor transamidase complex);GO:0016020(membrane);GO:0016255(attachment of GPI anchor to protein)	00563(Glycosylphosphatidylinositol (GPI)-anchor biosynthesis);01100(Metabolic pathways)	R-HSA-162791(Attachment of GPI anchor to uPAR);R-HSA-163125(Post-translational modification: synthesis of GPI-anchored proteins);R-HSA-392499(Metabolism of proteins);R-HSA-597592(Post-translational protein modification)	-	IPR019540(Phosphatidylinositol-glycan biosynthesis class S protein)	endoplasmic reticulum
P23381	WARS1	GO:0005737(cytoplasm);GO:0005829(cytosol);GO:0070062(extracellular exosome);GO:0005634(nucleus);GO:0032991(protein-containing complex);GO:0005524(ATP binding);GO:0019210(kinase inhibitor activity);GO:0019904(protein domain specific binding);GO:0042803(protein homodimerization activity);GO:0019901(protein kinase binding);GO:0004830(tryptophan-tRNA ligase activity);GO:0001525(angiogenesis);GO:00082…	00970(Aminoacyl-tRNA biosynthesis)	R-HSA-379716(Cytosolic tRNA aminoacylation);R-HSA-379724(tRNA Aminoacylation);R-HSA-392499(Metabolism of proteins);R-HSA-72766(Translation)	DOID:162(cancer);DOID:4(disease)	IPR000738(WHEP-TRS domain);IPR009068(S15/NS1, RNA-binding);IPR002306(Tryptophan-tRNA ligase);IPR001412(Aminoacyl-tRNA synthetase, class I, conserved site);IPR014729(Rossmann-like alpha/beta/alpha sandwich fold);IPR002305(Aminoacyl-tRNA synthetase, class Ic)	cytosol
Q96C19	EFHD2	GO:0045121(membrane raft);GO:0045296(cadherin binding);GO:0005509(calcium ion binding)	-	R-HSA-162582(Signal Transduction);R-HSA-194315(Signaling by Rho GTPases);R-HSA-9012999(RHO GTPase cycle);R-HSA-9013405(RHOD GTPase cycle);R-HSA-9716542(Signaling by Rho GTPases, Miro GTPases and RHOBTB3)	-	IPR002048(EF-hand domain);IPR040365(EF-hand domain-containing protein D1/2);IPR011992(EF-hand domain pair)	cytosol
Q96T51	RUFY1	GO:0005737(cytoplasm);GO:0005829(cytosol);GO:0031901(early endosome membrane);GO:0005768(endosome);GO:0043231(intracellular membrane-bounded organelle);GO:0016607(nuclear speck);GO:0042802(identical protein binding);GO:0008289(lipid binding);GO:0046872(metal ion binding);GO:0042169(SH2 domain binding);GO:0017124(SH3 domain binding);GO:0006897(endocytosis);GO:0015031(protein transport);GO:0030100(…	04144(Endocytosis)	R-HSA-1430728(Metabolism);R-HSA-1483255(PI Metabolism);R-HSA-1483257(Phospholipid metabolism);R-HSA-1660499(Synthesis of PIPs at the plasma membrane);R-HSA-556833(Metabolism of lipids)	-	IPR013083(Zinc finger, RING/FYVE/PHD-type);IPR047335(RUN and FYVE domain-containing protein 1-3);IPR037213(RUN domain superfamily);IPR047331(RUN and FYVE domain-containing protein 1, FYVE domain);IPR004012(RUN domain);IPR017455(Zinc finger, FYVE-related);IPR047330(RUN and FYVE domain-containing protein 1, RUN domain);IPR000306(FYVE zinc finger);IPR001841(Zinc finger, RING-type);IPR011011(Zinc fin…	cytosol
Q9BQS8	FYCO1	GO:0005776(autophagosome);GO:0005794(Golgi apparatus);GO:0043231(intracellular membrane-bounded organelle);GO:0005770(late endosome);GO:0005764(lysosome);GO:0016020(membrane);GO:0046872(metal ion binding);GO:0072383(plus-end-directed vesicle transport along microtubule);GO:1901098(positive regulation of autophagosome maturation)	05132(Salmonella infection)	-	DOID:162(cancer)	IPR013083(Zinc finger, RING/FYVE/PHD-type);IPR017455(Zinc finger, FYVE-related);IPR047337(FYCO1, FYVE domain);IPR037213(RUN domain superfamily);IPR004012(RUN domain);IPR036598(GOLD domain superfamily);IPR011011(Zinc finger, FYVE/PHD-type);IPR009038(GOLD domain);IPR000306(FYVE zinc finger);IPR047336(FYCO1, RUN domain)	cytosol
P0DMV8	HSPA1A	GO:0016235(aggresome);GO:0072562(blood microparticle);GO:0005814(centriole);GO:0005813(centrosome);GO:0005737(cytoplasm);GO:0005829(cytosol);GO:0005783(endoplasmic reticulum);GO:0070062(extracellular exosome);GO:0005576(extracellular region);GO:0005615(extracellular space);GO:1904813(ficolin-1-rich granule lumen);GO:0005925(focal adhesion);GO:0016234(inclusion body);GO:0005739(mitochondrion);GO:0…	03040(Spliceosome);04010(MAPK signaling pathway);04141(Protein processing in endoplasmic reticulum);04144(Endocytosis);04213(Longevity regulating pathway);04612(Antigen processing and presentation);04915(Estrogen signaling pathway);05020(Prion disease);05134(Legionellosis);05145(Toxoplasmosis);05162(Measles);05417(Lipid and atherosclerosis);03040(Spliceosome);04010(MAPK signaling pathway);04141(P…	R-HSA-1169410(Antiviral mechanism by IFN-stimulated genes);R-HSA-1280215(Cytokine Signaling in Immune system);R-HSA-1643685(Disease);R-HSA-168249(Innate Immune System);R-HSA-168255(Influenza Infection);R-HSA-168256(Immune System);R-HSA-168274(Export of Viral Ribonucleoproteins from Nucleus);R-HSA-168330(Viral RNP Complexes in the Host Cell Nucleus);R-HSA-2262752(Cellular responses to stress);R-HS…	DOID:10286(prostate carcinoma);DOID:1037(lymphoid leukemia);DOID:1040(chronic lymphocytic leukemia);DOID:1074(kidney failure);DOID:10763(hypertension);DOID:10825(essential hypertension);DOID:11396(pulmonary edema);DOID:1240(leukemia);DOID:14654(prostatitis);DOID:1520(colon carcinoma);DOID:162(cancer);DOID:1724(duodenal ulcer);DOID:178(vascular disease);DOID:5419(schizophrenia);DOID:684(hepatocell…	IPR029048(Heat shock protein 70kD, C-terminal domain superfamily);IPR029047(Heat shock protein 70kD, peptide-binding domain superfamily);IPR018181(Heat shock protein 70, conserved site);IPR043129(ATPase, nucleotide binding domain);IPR013126(Heat shock protein 70 family)	cytosol
Q8TAE8	GADD45GIP1	GO:0005743(mitochondrial inner membrane);GO:0005762(mitochondrial large ribosomal subunit);GO:0005759(mitochondrial matrix);GO:0005739(mitochondrion);GO:0005654(nucleoplasm);GO:0007049(cell cycle);GO:0032543(mitochondrial translation)	-	R-HSA-392499(Metabolism of proteins);R-HSA-392499(Metabolism of proteins);R-HSA-5368286(Mitochondrial translation initiation);R-HSA-5368287(Mitochondrial translation);R-HSA-5368287(Mitochondrial translation);R-HSA-5389840(Mitochondrial translation elongation);R-HSA-5389840(Mitochondrial translation elongation);R-HSA-5419276(Mitochondrial translation termination);R-HSA-72766(Translation);R-HSA-727…	DOID:162(cancer)	IPR043035(Growth arrest and DNA damage-inducible proteins-interacting protein 1 domain superfamily);IPR018472(Growth arrest/ DNA-damage-inducible protein-interacting protein 1)	mitochondria
Q14008	CKAP5	GO:0005813(centrosome);GO:0005737(cytoplasm);GO:0005829(cytosol);GO:0000776(kinetochore);GO:0016020(membrane);GO:0005730(nucleolus);GO:0005886(plasma membrane);GO:0032991(protein-containing complex);GO:0000922(spindle pole);GO:0045296(cadherin binding);GO:0008017(microtubule binding);GO:0061863(microtubule plus end polymerase);GO:0051010(microtubule plus-end binding);GO:0043021(ribonucleoprotein …	-	R-HSA-141424(Amplification of signal from the kinetochores);R-HSA-141444(Amplification of signal from unattached kinetochores via a MAD2 inhibitory signal);R-HSA-162582(Signal Transduction);R-HSA-1640170(Cell Cycle);R-HSA-1852241(Organelle biogenesis and maintenance);R-HSA-194315(Signaling by Rho GTPases);R-HSA-195258(RHO GTPase Effectors);R-HSA-2467813(Separation of Sister Chromatids);R-HSA-2500…	-	IPR011989(Armadillo-like helical);IPR045110(XMAP215 family);IPR016024(Armadillo-type fold);IPR021133(HEAT, type 2);IPR034085(TOG domain);IPR024395(CLASP N-terminal domain)	plasma membrane
Q7Z392	TRAPPC11	GO:0005737(cytoplasm);GO:0005829(cytosol);GO:0005794(Golgi apparatus);GO:0030008(TRAPP complex);GO:1990072(TRAPPIII protein complex);GO:0045054(constitutive secretory pathway);GO:0048208(COPII vesicle coating);GO:0006888(endoplasmic reticulum to Golgi vesicle-mediated transport);GO:0007030(Golgi organization);GO:0061635(regulation of protein complex stability);GO:0099022(vesicle tethering)	-	R-HSA-199991(Membrane Trafficking);R-HSA-5653656(Vesicle-mediated transport);R-HSA-8876198(RAB GEFs exchange GTP for GDP on RABs);R-HSA-9007101(Rab regulation of trafficking)	-	IPR025876(Trafficking protein particle complex subunit 11, C-terminal);IPR021773(Trafficking protein particle complex subunit 11)	cytosol
P31948	STIP1	GO:0005829(cytosol);GO:0120293(dynein axonemal particle);GO:0005794(Golgi apparatus);GO:0005634(nucleus);GO:0101031(protein folding chaperone complex);GO:0032991(protein-containing complex);GO:0051879(Hsp90 protein binding);GO:0003723(RNA binding);GO:0098761(cellular response to interleukin-7)	05020(Prion disease)	R-HSA-162582(Signal Transduction);R-HSA-194315(Signaling by Rho GTPases);R-HSA-2262752(Cellular responses to stress);R-HSA-3371497(HSP90 chaperone cycle for steroid hormone receptors (SHR) in the presence of ligand);R-HSA-8953897(Cellular responses to stimuli);R-HSA-9012999(RHO GTPase cycle);R-HSA-9696273(RND1 GTPase cycle);R-HSA-9716542(Signaling by Rho GTPases, Miro GTPases and RHOBTB3)	DOID:162(cancer)	IPR041243(STI1/HOP, DP domain);IPR019734(Tetratricopeptide repeat);IPR013105(Tetratricopeptide repeat 2);IPR011990(Tetratricopeptide-like helical domain superfamily);IPR006636(Heat shock chaperonin-binding)	cytosol
P62877	RBX1	GO:0031462(Cul2-RING ubiquitin ligase complex);GO:0031463(Cul3-RING ubiquitin ligase complex);GO:0031464(Cul4A-RING E3 ubiquitin ligase complex);GO:0031465(Cul4B-RING E3 ubiquitin ligase complex);GO:0031466(Cul5-RING ubiquitin ligase complex);GO:0031467(Cul7-RING ubiquitin ligase complex);GO:0031461(cullin-RING ubiquitin ligase complex);GO:0005737(cytoplasm);GO:0005829(cytosol);GO:0005654(nucleop…	03420(Nucleotide excision repair);04066(HIF-1 signaling pathway);04110(Cell cycle);04114(Oocyte meiosis);04120(Ubiquitin mediated proteolysis);04141(Protein processing in endoplasmic reticulum);04310(Wnt signaling pathway);04350(TGF-beta signaling pathway);04710(Circadian rhythm);05131(Shigellosis);05170(Human immunodeficiency virus 1 infection);05200(Pathways in cancer);05211(Renal cell carcinom…	R-HSA-110314(Recognition of DNA damage by PCNA-containing replication complex);R-HSA-1170546(Prolactin receptor signaling);R-HSA-1234174(Cellular response to hypoxia);R-HSA-1234174(Cellular response to hypoxia);R-HSA-1234176(Oxygen-dependent proline hydroxylation of Hypoxia-inducible Factor Alpha);R-HSA-1234176(Oxygen-dependent proline hydroxylation of Hypoxia-inducible Factor Alpha);R-HSA-126673…	DOID:162(cancer)	IPR024766(Zinc finger, RING-H2-type);IPR013083(Zinc finger, RING/FYVE/PHD-type);IPR001841(Zinc finger, RING-type)	extracellular
Q9NX63	CHCHD3	GO:0070062(extracellular exosome);GO:0140275(MIB complex);GO:0061617(MICOS complex);GO:0044284(mitochondrial crista junction);GO:0005743(mitochondrial inner membrane);GO:0005739(mitochondrion);GO:0005634(nucleus);GO:0001401(SAM complex);GO:0060090(molecular adaptor activity);GO:0019902(phosphatase binding);GO:0042407(cristae formation);GO:0007007(inner mitochondrial membrane organization);GO:0008…	-	R-HSA-1268020(Mitochondrial protein import);R-HSA-1592230(Mitochondrial biogenesis);R-HSA-1852241(Organelle biogenesis and maintenance);R-HSA-8949613(Cristae formation);R-HSA-9609507(Protein localization)	-	IPR007964(MICOS complex subunit MIC19/MIC25)	extracellular
P26641	EEF1G	GO:0005737(cytoplasm);GO:0005829(cytosol);GO:0070062(extracellular exosome);GO:0016020(membrane);GO:0005634(nucleus);GO:0045296(cadherin binding);GO:0003746(translation elongation factor activity);GO:0009615(response to virus);GO:0006414(translational elongation)	05134(Legionellosis)	R-HSA-156842(Eukaryotic Translation Elongation);R-HSA-1643685(Disease);R-HSA-392499(Metabolism of proteins);R-HSA-5663202(Diseases of signal transduction by growth factor receptors and second messengers);R-HSA-72766(Translation);R-HSA-9700206(Signaling by ALK in cancer);R-HSA-9725370(Signaling by ALK fusions and activated point mutants)	-	IPR010987(Glutathione S-transferase, C-terminal-like);IPR001662(Elongation factor 1B gamma, C-terminal);IPR036433(Elongation factor EF1B gamma, C-terminal domain superfamily);IPR036249(Thioredoxin-like superfamily);IPR004045(Glutathione S-transferase, N-terminal);IPR004046(Glutathione S-transferase, C-terminal);IPR040079(Glutathione transferase family);IPR036282(Glutathione S-transferase, C-termi…	cytosol
P53618	COPB1	GO:0030126(COPI vesicle coat);GO:0005829(cytosol);GO:0005789(endoplasmic reticulum membrane);GO:0005793(endoplasmic reticulum-Golgi intermediate compartment);GO:0101003(ficolin-1-rich granule membrane);GO:0005794(Golgi apparatus);GO:0000139(Golgi membrane);GO:0005798(Golgi-associated vesicle);GO:0043231(intracellular membrane-bounded organelle);GO:0016020(membrane);GO:0005886(plasma membrane);GO:…	-	R-HSA-168249(Innate Immune System);R-HSA-168256(Immune System);R-HSA-199977(ER to Golgi Anterograde Transport);R-HSA-199991(Membrane Trafficking);R-HSA-392499(Metabolism of proteins);R-HSA-446203(Asparagine N-linked glycosylation);R-HSA-5653656(Vesicle-mediated transport);R-HSA-597592(Post-translational protein modification);R-HSA-6798695(Neutrophil degranulation);R-HSA-6807878(COPI-mediated ante…	-	IPR016460(Coatomer beta subunit (COPB1));IPR002553(Clathrin/coatomer adaptor, adaptin-like, N-terminal);IPR029446(Coatomer beta subunit, appendage platform domain);IPR011989(Armadillo-like helical);IPR011710(Coatomer beta subunit, C-terminal);IPR016024(Armadillo-type fold)	cytoskeletal
Q99733	NAP1L4	GO:0000785(chromatin);GO:0005737(cytoplasm);GO:0005634(nucleus);GO:0003682(chromatin binding);GO:0042393(histone binding);GO:0031491(nucleosome binding);GO:0003723(RNA binding);GO:0051082(unfolded protein binding);GO:0006334(nucleosome assembly)	-	-	-	IPR037231(NAP-like superfamily);IPR002164(Nucleosome assembly protein (NAP))	cytosol
Q9NS69	TOMM22	GO:0016020(membrane);GO:0005741(mitochondrial outer membrane);GO:0005742(mitochondrial outer membrane translocase complex);GO:0005739(mitochondrion);GO:0008320(protein transmembrane transporter activity);GO:0043065(positive regulation of apoptotic process);GO:0045040(protein insertion into mitochondrial outer membrane);GO:0006626(protein targeting to mitochondrion)	-	R-HSA-1268020(Mitochondrial protein import);R-HSA-1632852(Macroautophagy);R-HSA-5205647(Mitophagy);R-HSA-5205685(PINK1-PRKN Mediated Mitophagy);R-HSA-9609507(Protein localization);R-HSA-9612973(Autophagy);R-HSA-9663891(Selective autophagy)	-	IPR005683(Mitochondrial import receptor subunit Tom22)	cytosol
P19404	NDUFV2	GO:0005743(mitochondrial inner membrane);GO:0005747(mitochondrial respiratory chain complex I);GO:0005739(mitochondrion);GO:0051537(2 iron, 2 sulfur cluster binding);GO:0009055(electron transfer activity);GO:0046872(metal ion binding);GO:0008137(NADH dehydrogenase (ubiquinone) activity);GO:0009060(aerobic respiration);GO:0048738(cardiac muscle tissue development);GO:0006120(mitochondrial electron…	00190(Oxidative phosphorylation);01100(Metabolic pathways);04714(Thermogenesis);04723(Retrograde endocannabinoid signaling);04932(Non-alcoholic fatty liver disease);05010(Alzheimer disease);05012(Parkinson disease);05014(Amyotrophic lateral sclerosis);05016(Huntington disease);05020(Prion disease);05022(Pathways of neurodegeneration);05208(Chemical carcinogenesis);05415(Diabetic cardiomyopathy)	R-HSA-1428517(The citric acid (TCA) cycle and respiratory electron transport);R-HSA-1430728(Metabolism);R-HSA-163200(Respiratory electron transport, ATP synthesis by chemiosmotic coupling, and heat production by uncoupling proteins.);R-HSA-611105(Respiratory electron transport);R-HSA-6799198(Complex I biogenesis)	DOID:11984(hypertrophic cardiomyopathy);DOID:14330(Parkinson's disease);DOID:3312(bipolar disorder);DOID:5419(schizophrenia);DOID:4(disease)	IPR041921(NADH-quinone oxidoreductase subunit E, N-terminal);IPR042128(NuoE domain);IPR036249(Thioredoxin-like superfamily);IPR002023(NADH-quinone oxidoreductase subunit E-like)	mitochondria
Q8IZL8	PELP1	GO:0005737(cytoplasm);GO:0000791(euchromatin);GO:0016020(membrane);GO:0071339(MLL1 complex);GO:0005730(nucleolus);GO:0005654(nucleoplasm);GO:0005634(nucleus);GO:0003682(chromatin binding);GO:0003723(RNA binding);GO:0032183(SUMO binding);GO:0071391(cellular response to estrogen stimulus);GO:0045944(positive regulation of transcription by RNA polymerase II);GO:0006364(rRNA processing)	-	R-HSA-162582(Signal Transduction);R-HSA-6791226(Major pathway of rRNA processing in the nucleolus and cytosol);R-HSA-72312(rRNA processing);R-HSA-8848021(Signaling by PTK6);R-HSA-8849473(PTK6 Expression);R-HSA-8868773(rRNA processing in the nucleus and cytosol);R-HSA-8953854(Metabolism of RNA);R-HSA-9006927(Signaling by Non-Receptor Tyrosine Kinases)	DOID:162(cancer);DOID:657(adenoma)	IPR011989(Armadillo-like helical);IPR012980(PELP1, middle domain);IPR012583(Pre-rRNA-processing protein RIX1, N-terminal);IPR016024(Armadillo-type fold)	cytosol
O43837	IDH3B	GO:0005962(mitochondrial isocitrate dehydrogenase complex (NAD+));GO:0005759(mitochondrial matrix);GO:0005739(mitochondrion);GO:0005634(nucleus);GO:0009055(electron transfer activity);GO:0004449(isocitrate dehydrogenase (NAD+) activity);GO:0000287(magnesium ion binding);GO:0051287(NAD binding);GO:0006103(2-oxoglutarate metabolic process);GO:0006102(isocitrate metabolic process);GO:0006734(NADH me…	00020(Citrate cycle (TCA cycle));01100(Metabolic pathways);01200(Carbon metabolism);01210(2-Oxocarboxylic acid metabolism);01230(Biosynthesis of amino acids)	R-HSA-1428517(The citric acid (TCA) cycle and respiratory electron transport);R-HSA-1430728(Metabolism);R-HSA-71403(Citric acid cycle (TCA cycle));R-HSA-71406(Pyruvate metabolism and Citric Acid (TCA) cycle)	DOID:10584(retinitis pigmentosa);DOID:3612(retinitis)	IPR019818(Isocitrate/isopropylmalate dehydrogenase, conserved site);IPR024084(Isopropylmalate dehydrogenase-like domain);IPR004434(Isocitrate dehydrogenase NAD-dependent)	mitochondria
O95336	PGLS	GO:0005829(cytosol);GO:0070062(extracellular exosome);GO:0017057(6-phosphogluconolactonase activity);GO:0005975(carbohydrate metabolic process);GO:0006098(pentose-phosphate shunt);GO:0009051(pentose-phosphate shunt, oxidative branch)	00030(Pentose phosphate pathway);01100(Metabolic pathways);01200(Carbon metabolism)	R-HSA-1430728(Metabolism);R-HSA-71336(Pentose phosphate pathway);R-HSA-71387(Metabolism of carbohydrates)	-	IPR005900(6-phosphogluconolactonase, DevB-type);IPR037171(NagB/RpiA transferase-like);IPR039104(6-Phosphogluconolactonase);IPR006148(Glucosamine/galactosamine-6-phosphate isomerase)	extracellular
Q53H12	AGK	GO:0005829(cytosol);GO:0043231(intracellular membrane-bounded organelle);GO:0005743(mitochondrial inner membrane);GO:0005758(mitochondrial intermembrane space);GO:0031966(mitochondrial membrane);GO:0005741(mitochondrial outer membrane);GO:0005739(mitochondrion);GO:0042721(TIM22 mitochondrial import inner membrane insertion complex);GO:0047620(acylglycerol kinase activity);GO:0005524(ATP binding);…	00561(Glycerolipid metabolism);01100(Metabolic pathways)	R-HSA-1430728(Metabolism);R-HSA-1483206(Glycerophospholipid biosynthesis);R-HSA-1483257(Phospholipid metabolism);R-HSA-1643685(Disease);R-HSA-556833(Metabolism of lipids);R-HSA-5663202(Diseases of signal transduction by growth factor receptors and second messengers);R-HSA-6802952(Signaling by BRAF and RAF1 fusions);R-HSA-6802957(Oncogenic MAPK signaling)	DOID:162(cancer)	IPR001206(Diacylglycerol kinase, catalytic domain);IPR017438(Inorganic polyphosphate/ATP-NAD kinase, N-terminal);IPR045579(Acylglycerol kinase, C-terminal);IPR016064(NAD kinase/diacylglycerol kinase-like domain superfamily)	cytosol
Q05086	UBE3A	GO:0005829(cytosol);GO:0098978(glutamatergic synapse);GO:0005634(nucleus);GO:0000502(proteasome complex);GO:0046872(metal ion binding);GO:0003713(transcription coactivator activity);GO:0061630(ubiquitin protein ligase activity);GO:0004842(ubiquitin-protein transferase activity);GO:0030521(androgen receptor signaling pathway);GO:0007420(brain development);GO:1990416(cellular response to brain-deri…	04120(Ubiquitin mediated proteolysis);05165(Human papillomavirus infection);05203(Viral carcinogenesis)	R-HSA-1280218(Adaptive Immune System);R-HSA-168256(Immune System);R-HSA-983168(Antigen processing: Ubiquitination & Proteasome degradation);R-HSA-983169(Class I MHC mediated antigen processing & presentation)	DOID:12849(autistic disorder);DOID:162(cancer);DOID:1932(Angelman syndrome);DOID:225(syndrome);DOID:399(tuberculosis)	IPR044611(Ubiquitin-protein ligase E3A/B/C-like);IPR032353(Ubiquitin-protein ligase E3A, N-terminal zinc-binding domain);IPR000569(HECT domain);IPR042556(Ubiquitin-protein ligase E3A, N-terminal zinc-binding domain superfamily);IPR035983(HECT, E3 ligase catalytic domain);IPR017134(Ubiquitin-protein ligase E3A)	cytosol
P06753	TPM3	GO:0015629(actin cytoskeleton);GO:0005884(actin filament);GO:0005856(cytoskeleton);GO:0005829(cytosol);GO:0070062(extracellular exosome);GO:0005862(muscle thin filament tropomyosin);GO:0001725(stress fiber);GO:0051015(actin filament binding);GO:0007015(actin filament organization);GO:0006936(muscle contraction)	04260(Cardiac muscle contraction);04261(Adrenergic signaling in cardiomyocytes);04814(Motor proteins);05200(Pathways in cancer);05216(Thyroid cancer);05410(Hypertrophic cardiomyopathy);05414(Dilated cardiomyopathy)	R-HSA-162582(Signal Transduction);R-HSA-1643685(Disease);R-HSA-194315(Signaling by Rho GTPases);R-HSA-390522(Striated Muscle Contraction);R-HSA-397014(Muscle contraction);R-HSA-445355(Smooth Muscle Contraction);R-HSA-5663202(Diseases of signal transduction by growth factor receptors and second messengers);R-HSA-9012999(RHO GTPase cycle);R-HSA-9013424(RHOV GTPase cycle);R-HSA-9700206(Signaling by …	DOID:11722(myotonic dystrophy type 1);DOID:1240(leukemia);DOID:162(cancer);DOID:3191(nemaline myopathy);DOID:423(myopathy);DOID:5419(schizophrenia);DOID:684(hepatocellular carcinoma)	IPR000533(Tropomyosin)	cytosol
Q14980	NUMA1	GO:0005938(cell cortex);GO:0099738(cell cortex region);GO:0005813(centrosome);GO:0005694(chromosome);GO:0055028(cortical microtubule);GO:1905720(cytoplasmic microtubule bundle);GO:0005829(cytosol);GO:0030425(dendrite);GO:0070062(extracellular exosome);GO:0019897(extrinsic component of plasma membrane);GO:0097575(lateral cell cortex);GO:0016328(lateral plasma membrane);GO:0097427(microtubule bundl…	-	R-HSA-1640170(Cell Cycle);R-HSA-380320(Recruitment of NuMA to mitotic centrosomes);R-HSA-68875(Mitotic Prophase);R-HSA-68877(Mitotic Prometaphase);R-HSA-68886(M Phase);R-HSA-69278(Cell Cycle, Mitotic)	DOID:1240(leukemia);DOID:162(cancer)	-	mitochondria
Q9UBQ7	GRHPR	GO:1902494(catalytic complex);GO:0005737(cytoplasm);GO:0005829(cytosol);GO:0070062(extracellular exosome);GO:0005782(peroxisomal matrix);GO:0031406(carboxylic acid binding);GO:0008465(glycerate dehydrogenase activity);GO:0030267(glyoxylate reductase (NADP+) activity);GO:0016618(hydroxypyruvate reductase activity);GO:0051287(NAD binding);GO:0070402(NADPH binding);GO:0042803(protein homodimerizatio…	00260(Glycine, serine and threonine metabolism);00620(Pyruvate metabolism);00630(Glyoxylate and dicarboxylate metabolism);01100(Metabolic pathways)	R-HSA-1430728(Metabolism);R-HSA-389661(Glyoxylate metabolism and glycine degradation);R-HSA-71291(Metabolism of amino acids and derivatives)	-	IPR029753(D-isomer specific 2-hydroxyacid dehydrogenase, NAD-binding domain conserved site);IPR036291(NAD(P)-binding domain superfamily);IPR006139(D-isomer specific 2-hydroxyacid dehydrogenase, catalytic domain);IPR006140(D-isomer specific 2-hydroxyacid dehydrogenase, NAD-binding domain)	mitochondria
P43304	GPD2	GO:0009331(glycerol-3-phosphate dehydrogenase complex);GO:0005743(mitochondrial inner membrane);GO:0005739(mitochondrion);GO:0005509(calcium ion binding);GO:0004368(glycerol-3-phosphate dehydrogenase (quinone) activity);GO:0052591(sn-glycerol-3-phosphate:ubiquinone-8 oxidoreductase activity);GO:0019563(glycerol catabolic process);GO:0006072(glycerol-3-phosphate metabolic process);GO:0006127(glyce…	00564(Glycerophospholipid metabolism)	R-HSA-1430728(Metabolism);R-HSA-1483166(Synthesis of PA);R-HSA-1483206(Glycerophospholipid biosynthesis);R-HSA-1483257(Phospholipid metabolism);R-HSA-163560(Triglyceride catabolism);R-HSA-556833(Metabolism of lipids);R-HSA-8979227(Triglyceride metabolism)	DOID:162(cancer)	IPR036188(FAD/NAD(P)-binding domain superfamily);IPR011992(EF-hand domain pair);IPR000447(FAD-dependent glycerol-3-phosphate dehydrogenase);IPR018247(EF-Hand 1, calcium-binding site);IPR031656(Alpha-glycerophosphate oxidase, C-terminal);IPR002048(EF-hand domain);IPR038299(Alpha-glycerophosphate oxidase, C-terminal domain superfamily);IPR006076(FAD dependent oxidoreductase)	mitochondria
P51452	DUSP3	GO:0005737(cytoplasm);GO:0005829(cytosol);GO:0001772(immunological synapse);GO:0005654(nucleoplasm);GO:0005634(nucleus);GO:0008092(cytoskeletal protein binding);GO:0033549(MAP kinase phosphatase activity);GO:0017018(myosin phosphatase activity);GO:0016791(phosphatase activity);GO:0019901(protein kinase binding);GO:1990782(protein tyrosine kinase binding);GO:0004725(protein tyrosine phosphatase ac…	04010(MAPK signaling pathway)	R-HSA-1280215(Cytokine Signaling in Immune system);R-HSA-162582(Signal Transduction);R-HSA-166016(Toll Like Receptor 4 (TLR4) Cascade);R-HSA-166058(MyD88:MAL(TIRAP) cascade initiated on plasma membrane);R-HSA-166166(MyD88-independent TLR4 cascade );R-HSA-166520(Signaling by NTRKs);R-HSA-168138(Toll Like Receptor 9 (TLR9) Cascade);R-HSA-168142(Toll Like Receptor 10 (TLR10) Cascade);R-HSA-168164(To…	DOID:162(cancer);DOID:3298(vaccinia);DOID:3908(lung non-small cell carcinoma)	IPR020405(Atypical dual specificity phosphatase, subfamily A);IPR029021(Protein-tyrosine phosphatase-like);IPR016130(Protein-tyrosine phosphatase, active site);IPR000387(Tyrosine-specific protein phosphatases domain);IPR000340(Dual specificity phosphatase, catalytic domain);IPR020422(Dual specificity protein phosphatase domain)	cytosol
Q9Y277	VDAC3	GO:0070062(extracellular exosome);GO:0016020(membrane);GO:0005741(mitochondrial outer membrane);GO:0005739(mitochondrion);GO:0005634(nucleus);GO:0046930(pore complex);GO:0000166(nucleotide binding);GO:0015288(porin activity);GO:0008308(voltage-gated monoatomic anion channel activity);GO:0015853(adenine transport);GO:0120317(sperm mitochondrial sheath assembly);GO:0007283(spermatogenesis)	04020(Calcium signaling pathway);04022(cGMP-PKG signaling pathway);04216(Ferroptosis);04217(Necroptosis);04218(Cellular senescence);04613(Neutrophil extracellular trap formation);04621(NOD-like receptor signaling pathway);04979(Cholesterol metabolism);05010(Alzheimer disease);05012(Parkinson disease);05016(Huntington disease);05017(Spinocerebellar ataxia);05020(Prion disease);05022(Pathways of ne…	R-HSA-382551(Transport of small molecules);R-HSA-392499(Metabolism of proteins);R-HSA-5688426(Deubiquitination);R-HSA-5689880(Ub-specific processing proteases);R-HSA-597592(Post-translational protein modification);R-HSA-8949215(Mitochondrial calcium ion transport)	-	IPR001925(Porin, eukaryotic type);IPR023614(Porin domain superfamily);IPR027246(Eukaryotic porin/Tom40)	cytosol
Q86VP6	CAND1	GO:0031461(cullin-RING ubiquitin ligase complex);GO:0005737(cytoplasm);GO:0005829(cytosol);GO:0070062(extracellular exosome);GO:0005576(extracellular region);GO:1904813(ficolin-1-rich granule lumen);GO:0005794(Golgi apparatus);GO:0016020(membrane);GO:0005654(nucleoplasm);GO:0005634(nucleus);GO:0034774(secretory granule lumen);GO:0000151(ubiquitin ligase complex);GO:0017025(TBP-class protein bindi…	-	R-HSA-168249(Innate Immune System);R-HSA-168256(Immune System);R-HSA-382551(Transport of small molecules);R-HSA-392499(Metabolism of proteins);R-HSA-597592(Post-translational protein modification);R-HSA-6798695(Neutrophil degranulation);R-HSA-8951664(Neddylation);R-HSA-917937(Iron uptake and transport)	-	IPR016024(Armadillo-type fold);IPR013932(TATA-binding protein interacting (TIP20));IPR011989(Armadillo-like helical);IPR039852(Cullin-associated NEDD8-dissociated protein 1/2)	cytosol
O43583	DENR	GO:0003729(mRNA binding);GO:0003743(translation initiation factor activity);GO:0001731(formation of translation preinitiation complex);GO:0075522(IRES-dependent viral translational initiation);GO:0032790(ribosome disassembly);GO:0002188(translation reinitiation)	-	-	-	IPR046447(DENR, C-terminal domain);IPR005873(DENR family, eukaryotes);IPR001950(SUI1 domain);IPR036877(SUI1 domain superfamily)	cytosol
Q15293	RCN1	GO:0005783(endoplasmic reticulum);GO:0005788(endoplasmic reticulum lumen);GO:0005509(calcium ion binding);GO:0043010(camera-type eye development);GO:0001701(in utero embryonic development)	-	R-HSA-381426(Regulation of Insulin-like Growth Factor (IGF) transport and uptake by Insulin-like Growth Factor Binding Proteins (IGFBPs));R-HSA-392499(Metabolism of proteins);R-HSA-597592(Post-translational protein modification);R-HSA-8957275(Post-translational protein phosphorylation)	DOID:418(systemic scleroderma)	IPR018247(EF-Hand 1, calcium-binding site);IPR011992(EF-hand domain pair);IPR002048(EF-hand domain);IPR027241(Reticulocalbin-1)	extracellular
O15382	BCAT2	GO:0005759(mitochondrial matrix);GO:0005739(mitochondrion);GO:0005654(nucleoplasm);GO:0004084(branched-chain-amino-acid transaminase activity);GO:0052656(L-isoleucine transaminase activity);GO:0052654(L-leucine transaminase activity);GO:0050048(L-leucine:2-oxoglutarate aminotransferase activity);GO:0052655(L-valine transaminase activity);GO:0009082(branched-chain amino acid biosynthetic process);…	00270(Cysteine and methionine metabolism);00280(Valine, leucine and isoleucine degradation);00290(Valine, leucine and isoleucine biosynthesis);00770(Pantothenate and CoA biosynthesis);01100(Metabolic pathways);01210(2-Oxocarboxylic acid metabolism);01230(Biosynthesis of amino acids);01240(Biosynthesis of cofactors)	R-HSA-1430728(Metabolism);R-HSA-70895(Branched-chain amino acid catabolism);R-HSA-71291(Metabolism of amino acids and derivatives)	DOID:11260(rabies)	IPR033939(Branched-chain aminotransferase);IPR043131(Branched-chain-amino-acid aminotransferase-like, N-terminal);IPR005786(Branched-chain amino acid aminotransferase II);IPR018300(Aminotransferase, class IV, conserved site);IPR036038(Aminotransferase-like, PLP-dependent enzymes);IPR043132(Branched-chain-amino-acid aminotransferase-like, C-terminal);IPR001544(Aminotransferase class IV)	mitochondria
Q9UBV2	SEL1L	GO:0036513(Derlin-1 retrotranslocation complex);GO:0005783(endoplasmic reticulum);GO:0005789(endoplasmic reticulum membrane);GO:0000836(Hrd1p ubiquitin ligase complex);GO:0000839(Hrd1p ubiquitin ligase ERAD-L complex);GO:0036503(ERAD pathway);GO:0007219(Notch signaling pathway);GO:0009306(protein secretion);GO:0050821(protein stabilization);GO:0030970(retrograde protein transport, ER to cytosol);…	04141(Protein processing in endoplasmic reticulum)	R-HSA-157118(Signaling by NOTCH);R-HSA-162582(Signal Transduction);R-HSA-162582(Signal Transduction);R-HSA-1643685(Disease);R-HSA-1912420(Pre-NOTCH Processing in Golgi);R-HSA-1912422(Pre-NOTCH Expression and Processing);R-HSA-382551(Transport of small molecules);R-HSA-382556(ABC-family proteins mediated transport);R-HSA-392499(Metabolism of proteins);R-HSA-446203(Asparagine N-linked glycosylation…	DOID:1307(dementia);DOID:1612(breast cancer);DOID:1749(squamous cell carcinoma);DOID:10652(Alzheimer's disease);DOID:1240(leukemia);DOID:4(disease);DOID:162(cancer)	IPR006597(Sel1-like repeat);IPR036943(Fibronectin type II domain superfamily);IPR000562(Fibronectin type II domain);IPR013806(Kringle-like fold);IPR011990(Tetratricopeptide-like helical domain superfamily)	endoplasmic reticulum
Q5R3I4	TTC38	GO:0070062(extracellular exosome)	-	-	-	IPR011990(Tetratricopeptide-like helical domain superfamily);IPR033891(Tetratricopeptide repeat protein 38)	cytosol
Q9Y2T2	AP3M1	GO:0030123(AP-3 adaptor complex);GO:1904115(axon cytoplasm);GO:0030131(clathrin adaptor complex);GO:0031410(cytoplasmic vesicle);GO:0030659(cytoplasmic vesicle membrane);GO:0005769(early endosome);GO:0005794(Golgi apparatus);GO:0005765(lysosomal membrane);GO:0005764(lysosome);GO:0031267(small GTPase binding);GO:0008089(anterograde axonal transport);GO:0048490(anterograde synaptic vesicle transpor…	04142(Lysosome)	R-HSA-390466(Chaperonin-mediated protein folding);R-HSA-390471(Association of TriC/CCT with target proteins during biosynthesis);R-HSA-391251(Protein folding);R-HSA-392499(Metabolism of proteins)	DOID:5419(schizophrenia)	IPR001392(Clathrin adaptor, mu subunit);IPR011012(Longin-like domain superfamily);IPR036168(AP-2 complex subunit mu, C-terminal superfamily);IPR018240(Clathrin adaptor, mu subunit, conserved site);IPR022775(AP complex, mu/sigma subunit);IPR028565(Mu homology domain)	cytosol
Q9Y5Q8	GTF3C5	GO:0005654(nucleoplasm);GO:0000127(transcription factor TFIIIC complex);GO:0003677(DNA binding);GO:0000995(RNA polymerase III general transcription initiation factor activity);GO:0042791(5S class rRNA transcription by RNA polymerase III);GO:0035914(skeletal muscle cell differentiation);GO:0006383(transcription by RNA polymerase III);GO:0006384(transcription initiation at RNA polymerase III promot…	-	R-HSA-74158(RNA Polymerase III Transcription);R-HSA-74158(RNA Polymerase III Transcription);R-HSA-74160(Gene expression (Transcription));R-HSA-74160(Gene expression (Transcription));R-HSA-749476(RNA Polymerase III Abortive And Retractive Initiation);R-HSA-76046(RNA Polymerase III Transcription Initiation);R-HSA-76046(RNA Polymerase III Transcription Initiation);R-HSA-76061(RNA Polymerase III Tran…	-	IPR042536(TFIIIC, subcomplex tauA subunit Sfc1, triple barrel domain superfamily);IPR041499(Transcription factor IIIC subunit Tfc1/Sfc1, triple barrel domain);IPR019136(Transcription factor IIIC subunit 5, HTH domain);IPR040454(Transcription factor IIIC subunit Tfc1/Sfc1)	cytosol
O75352	MPDU1	GO:0005789(endoplasmic reticulum membrane);GO:0016020(membrane);GO:0006488(dolichol-linked oligosaccharide biosynthetic process);GO:0009312(oligosaccharide biosynthetic process);GO:0006457(protein folding)	-	R-HSA-1643685(Disease);R-HSA-3781860(Diseases associated with N-glycosylation of proteins);R-HSA-3781865(Diseases of glycosylation);R-HSA-392499(Metabolism of proteins);R-HSA-446193(Biosynthesis of the N-glycan precursor (dolichol lipid-linked oligosaccharide, LLO) and transfer to a nascent protein);R-HSA-446203(Asparagine N-linked glycosylation);R-HSA-4687000(Defective MPDU1 causes CDG-1f);R-HSA…	-	IPR016817(Mannose-P-dolichol utilization defect 1 protein);IPR006603(PQ-loop repeat)	plasma membrane
P35240	NF2	GO:0005912(adherens junction);GO:0045177(apical part of cell);GO:0044297(cell body);GO:0032154(cleavage furrow);GO:0030864(cortical actin cytoskeleton);GO:0005737(cytoplasm);GO:0005856(cytoskeleton);GO:0005829(cytosol);GO:0005769(early endosome);GO:0030175(filopodium);GO:0031527(filopodium membrane);GO:0030027(lamellipodium);GO:0016020(membrane);GO:0043005(neuron projection);GO:0005730(nucleolus)…	04390(Hippo signaling pathway);04392(Hippo signaling pathway);04530(Tight junction)	R-HSA-162582(Signal Transduction);R-HSA-168249(Innate Immune System);R-HSA-168256(Immune System);R-HSA-194315(Signaling by Rho GTPases);R-HSA-195258(RHO GTPase Effectors);R-HSA-2029480(Fcgamma receptor (FCGR) dependent phagocytosis);R-HSA-2029482(Regulation of actin dynamics for phagocytic cup formation);R-HSA-5627123(RHO GTPases activate PAKs);R-HSA-9716542(Signaling by Rho GTPases, Miro GTPases…	DOID:12689(acoustic neuroma);DOID:1389(polyneuropathy);DOID:162(cancer);DOID:1790(malignant mesothelioma);DOID:3192(neurilemmoma);DOID:3347(osteosarcoma);DOID:3565(meningioma);DOID:4450(renal cell carcinoma);DOID:4587(benign meningioma);DOID:5157(benign pleural mesothelioma);DOID:7474(malignant pleural mesothelioma);DOID:8712(neurofibromatosis);DOID:6741(bilateral breast cancer);DOID:3070(high gr…	IPR011993(PH-like domain superfamily);IPR019749(Band 4.1 domain);IPR018980(FERM, C-terminal PH-like domain);IPR014352(FERM/acyl-CoA-binding protein superfamily);IPR019747(FERM conserved site);IPR008954(Moesin tail domain superfamily);IPR011259(Ezrin/radixin/moesin, C-terminal);IPR035963(FERM superfamily, second domain);IPR019748(FERM central domain);IPR011174(Ezrin/radixin/moesin);IPR000299(FERM …	mitochondria
Q14554	PDIA5	GO:0005783(endoplasmic reticulum);GO:0005788(endoplasmic reticulum lumen);GO:0005789(endoplasmic reticulum membrane);GO:0016491(oxidoreductase activity);GO:0003756(protein disulfide isomerase activity);GO:0015035(protein-disulfide reductase activity);GO:0022900(electron transport chain);GO:0006457(protein folding)	-	R-HSA-2262752(Cellular responses to stress);R-HSA-381038(XBP1(S) activates chaperone genes);R-HSA-381070(IRE1alpha activates chaperones);R-HSA-381119(Unfolded Protein Response (UPR));R-HSA-8953897(Cellular responses to stimuli)	-	IPR017937(Thioredoxin, conserved site);IPR046374(Protein disulfide-isomerase A5, TRX (a) domain);IPR036249(Thioredoxin-like superfamily);IPR041865(Protein disulfide-isomerase A5, N-terminal TRX-like b domain);IPR013766(Thioredoxin domain)	extracellular
P06454	PTMA	GO:0005829(cytosol);GO:0005654(nucleoplasm);GO:0005634(nucleus);GO:0140297(DNA-binding transcription factor binding);GO:0042393(histone binding);GO:0043167(ion binding);GO:0006351(DNA-templated transcription);GO:0043066(negative regulation of apoptotic process);GO:0045944(positive regulation of transcription by RNA polymerase II)	-	-	DOID:3717(gastric adenocarcinoma);DOID:299(adenocarcinoma);DOID:10283(prostate cancer)	IPR004931(Prothymosin/parathymosin)	cytosol
Q9HCS7	XAB2	GO:0071013(catalytic step 2 spliceosome);GO:0043231(intracellular membrane-bounded organelle);GO:0016020(membrane);GO:0005654(nucleoplasm);GO:0005634(nucleus);GO:0071014(post-mRNA release spliceosomal complex);GO:0000974(Prp19 complex);GO:0071007(U2-type catalytic step 2 spliceosome);GO:0001824(blastocyst development);GO:0021987(cerebral cortex development);GO:0006351(DNA-templated transcription)…	03040(Spliceosome)	R-HSA-5696398(Nucleotide Excision Repair);R-HSA-6781823(Formation of TC-NER Pre-Incision Complex);R-HSA-6781827(Transcription-Coupled Nucleotide Excision Repair (TC-NER));R-HSA-6782135(Dual incision in TC-NER);R-HSA-6782210(Gap-filling DNA repair synthesis and ligation in TC-NER);R-HSA-72163(mRNA Splicing - Major Pathway);R-HSA-72172(mRNA Splicing);R-HSA-72203(Processing of Capped Intron-Containi…	-	IPR011990(Tetratricopeptide-like helical domain superfamily);IPR045075(Pre-mRNA-splicing factor Syf1-like);IPR019734(Tetratricopeptide repeat);IPR003107(HAT (Half-A-TPR) repeat)	cytosol
Q9UHV9	PFDN2	GO:0005737(cytoplasm);GO:0005829(cytosol);GO:0005739(mitochondrion);GO:0005634(nucleus);GO:0016272(prefoldin complex);GO:0101031(protein folding chaperone complex);GO:1990062(RPAP3/R2TP/prefoldin-like complex);GO:0001540(amyloid-beta binding);GO:0044183(protein folding chaperone);GO:0051082(unfolded protein binding);GO:1905907(negative regulation of amyloid fibril formation);GO:0051495(positive r…	-	R-HSA-389957(Prefoldin mediated transfer of substrate to CCT/TriC);R-HSA-389958(Cooperation of Prefoldin and TriC/CCT in actin and tubulin folding);R-HSA-390466(Chaperonin-mediated protein folding);R-HSA-391251(Protein folding);R-HSA-392499(Metabolism of proteins)	-	IPR009053(Prefoldin);IPR002777(Prefoldin beta-like);IPR027235(Prefoldin subunit 2)	cytosol
Q9NVM6	DNAJC17	GO:0005737(cytoplasm);GO:0005681(spliceosomal complex);GO:0003723(RNA binding);GO:0000122(negative regulation of transcription by RNA polymerase II);GO:0000390(spliceosomal complex disassembly);GO:1901998(toxin transport)	-	-	-	IPR035979(RNA-binding domain superfamily);IPR001623(DnaJ domain);IPR012677(Nucleotide-binding alpha-beta plait domain superfamily);IPR036869(Chaperone J-domain superfamily);IPR000504(RNA recognition motif domain);IPR034254(DNAJC17, RNA recognition motif)	cytosol
P35232	PHB1	GO:0009986(cell surface);GO:0005737(cytoplasm);GO:0005769(early endosome);GO:0070062(extracellular exosome);GO:0016020(membrane);GO:0005743(mitochondrial inner membrane);GO:0035632(mitochondrial prohibitin complex);GO:0005739(mitochondrion);GO:0005654(nucleoplasm);GO:0005634(nucleus);GO:0005886(plasma membrane);GO:0001850(complement component C3a binding);GO:0001851(complement component C3b bindi…	-	R-HSA-162582(Signal Transduction);R-HSA-1643685(Disease);R-HSA-382551(Transport of small molecules);R-HSA-5663202(Diseases of signal transduction by growth factor receptors and second messengers);R-HSA-5673000(RAF activation);R-HSA-5673001(RAF/MAP kinase cascade);R-HSA-5683057(MAPK family signaling cascades);R-HSA-5684996(MAPK1/MAPK3 signaling);R-HSA-6802946(Signaling by moderate kinase activity …	-	IPR036013(Band 7/SPFH domain superfamily);IPR000163(Prohibitin);IPR001107(Band 7 domain)	cytosol
Q96I15	SCLY	GO:1902494(catalytic complex);GO:0005829(cytosol);GO:0005794(Golgi apparatus);GO:0016597(amino acid binding);GO:0042803(protein homodimerization activity);GO:0009000(selenocysteine lyase activity);GO:0016740(transferase activity);GO:0070279(vitamin B6 binding);GO:0006520(amino acid metabolic process);GO:0016261(selenocysteine catabolic process)	00450(Selenocompound metabolism);01100(Metabolic pathways)	R-HSA-1430728(Metabolism);R-HSA-2408508(Metabolism of ingested SeMet, Sec, MeSec into H2Se);R-HSA-2408522(Selenoamino acid metabolism);R-HSA-71291(Metabolism of amino acids and derivatives)	DOID:684(hepatocellular carcinoma)	IPR016454(Cysteine desulfurase);IPR000192(Aminotransferase class V domain);IPR015424(Pyridoxal phosphate-dependent transferase);IPR015422(Pyridoxal phosphate-dependent transferase, small domain);IPR015421(Pyridoxal phosphate-dependent transferase, major domain)	cytosol
P35606	COPB2	GO:0030126(COPI vesicle coat);GO:0005829(cytosol);GO:0005789(endoplasmic reticulum membrane);GO:0000139(Golgi membrane);GO:0030133(transport vesicle);GO:0005198(structural molecule activity);GO:0006888(endoplasmic reticulum to Golgi vesicle-mediated transport);GO:0006891(intra-Golgi vesicle-mediated transport);GO:0006886(intracellular protein transport);GO:0006890(retrograde vesicle-mediated tran…	-	R-HSA-199977(ER to Golgi Anterograde Transport);R-HSA-199991(Membrane Trafficking);R-HSA-392499(Metabolism of proteins);R-HSA-446203(Asparagine N-linked glycosylation);R-HSA-5653656(Vesicle-mediated transport);R-HSA-597592(Post-translational protein modification);R-HSA-6807878(COPI-mediated anterograde transport);R-HSA-6811434(COPI-dependent Golgi-to-ER retrograde traffic);R-HSA-6811442(Intra-Gol…	-	IPR020472(G-protein beta WD-40 repeat);IPR001680(WD40 repeat);IPR006692(Coatomer, WD associated region);IPR036322(WD40-repeat-containing domain superfamily);IPR015943(WD40/YVTN repeat-like-containing domain superfamily);IPR016453(Coatomer beta' subunit (COPB2))	cytosol
Q9BY42	RTF2	GO:0005634(nucleus);GO:0005657(replication fork);GO:0003677(DNA binding);GO:0072711(cellular response to hydroxyurea);GO:1902979(mitotic DNA replication termination);GO:0097752(regulation of DNA stability)	-	-	-	IPR006735(Replication termination factor 2);IPR027799(Replication termination factor 2, RING-finger)	mitochondria
Q709C8	VPS13C	GO:0005737(cytoplasm);GO:0005829(cytosol);GO:0032127(dense core granule membrane);GO:0005789(endoplasmic reticulum membrane);GO:0070062(extracellular exosome);GO:0019898(extrinsic component of membrane);GO:0005770(late endosome);GO:0031902(late endosome membrane);GO:0005811(lipid droplet);GO:0005765(lysosomal membrane);GO:0005764(lysosome);GO:0005741(mitochondrial outer membrane);GO:0006895(Golgi…	-	-	-	IPR009543(Vacuolar protein sorting-associated protein 13, VPS13 adaptor binding domain);IPR031646(Vacuolar protein sorting-associated protein 13, extended chorein);IPR015412(Atg2/VPS13, C-terminal);IPR031645(Vacuolar protein sorting-associated protein 13, DH-like domain);IPR026847(Vacuolar protein sorting-associated protein 13);IPR031642(VPS13, middle RBG modules);IPR026854(Vacuolar protein sorti…	cytosol
Q9NVZ3	NECAP2	GO:0030125(clathrin vesicle coat);GO:0005905(clathrin-coated pit);GO:0006897(endocytosis);GO:0015031(protein transport);GO:0016192(vesicle-mediated transport)	-	R-HSA-199991(Membrane Trafficking);R-HSA-5653656(Vesicle-mediated transport);R-HSA-8856825(Cargo recognition for clathrin-mediated endocytosis);R-HSA-8856828(Clathrin-mediated endocytosis)	-	IPR012466(NECAP, PHear domain);IPR011993(PH-like domain superfamily)	cytosol
P27708	CAD	GO:0042995(cell projection);GO:0005737(cytoplasm);GO:0005829(cytosol);GO:0070062(extracellular exosome);GO:0016020(membrane);GO:0043025(neuronal cell body);GO:0016363(nuclear matrix);GO:0005634(nucleus);GO:0043195(terminal bouton);GO:0070335(aspartate binding);GO:0004070(aspartate carbamoyltransferase activity);GO:0005524(ATP binding);GO:0004088(carbamoyl-phosphate synthase (glutamine-hydrolyzing…	00240(Pyrimidine metabolism);00250(Alanine, aspartate and glutamate metabolism);01100(Metabolic pathways);01240(Biosynthesis of cofactors)	R-HSA-1430728(Metabolism);R-HSA-15869(Metabolism of nucleotides);R-HSA-500753(Pyrimidine biosynthesis);R-HSA-8956320(Nucleotide biosynthesis)	DOID:4(disease)	IPR036901(Aspartate/ornithine carbamoyltransferase superfamily);IPR002082(Aspartate carbamoyltransferase);IPR017926(Glutamine amidotransferase);IPR002474(Carbamoyl-phosphate synthase small subunit, N-terminal domain);IPR006680(Amidohydrolase-related);IPR036897(Carbamoyl-phosphate synthetase, large subunit oligomerisation domain superfamily);IPR013815(ATP-grasp fold, subdomain 1);IPR035686(Carbamo…	cytosol
P62258	YWHAE	GO:0005737(cytoplasm);GO:0005829(cytosol);GO:0070062(extracellular exosome);GO:0005925(focal adhesion);GO:0042470(melanosome);GO:0016020(membrane);GO:0005634(nucleus);GO:0045296(cadherin binding);GO:0005246(calcium channel regulator activity);GO:0019899(enzyme binding);GO:0042826(histone deacetylase binding);GO:0042802(identical protein binding);GO:0023026(MHC class II protein complex binding);GO…	04110(Cell cycle);04114(Oocyte meiosis);04151(PI3K-Akt signaling pathway);04390(Hippo signaling pathway);04621(NOD-like receptor signaling pathway);04722(Neurotrophin signaling pathway);05160(Hepatitis C);05203(Viral carcinogenesis)	R-HSA-109581(Apoptosis);R-HSA-109606(Intrinsic Pathway for Apoptosis);R-HSA-111447(Activation of BAD and translocation to mitochondria );R-HSA-114452(Activation of BH3-only proteins);R-HSA-1445148(Translocation of SLC2A4 (GLUT4) to the plasma membrane);R-HSA-162582(Signal Transduction);R-HSA-1640170(Cell Cycle);R-HSA-1643685(Disease);R-HSA-1852241(Organelle biogenesis and maintenance);R-HSA-19370…	DOID:3565(meningioma);DOID:5419(schizophrenia)	IPR000308(14-3-3 protein);IPR036815(14-3-3 domain superfamily);IPR023410(14-3-3 domain);IPR023409(14-3-3 protein, conserved site)	cytosol
P49257	LMAN1	GO:0062023(collagen-containing extracellular matrix);GO:0030134(COPII-coated ER to Golgi transport vesicle);GO:0005783(endoplasmic reticulum);GO:0005789(endoplasmic reticulum membrane);GO:0005793(endoplasmic reticulum-Golgi intermediate compartment);GO:0033116(endoplasmic reticulum-Golgi intermediate compartment membrane);GO:0012507(ER to Golgi transport vesicle membrane);GO:0070062(extracellular…	04141(Protein processing in endoplasmic reticulum)	R-HSA-162582(Signal Transduction);R-HSA-194315(Signaling by Rho GTPases);R-HSA-199977(ER to Golgi Anterograde Transport);R-HSA-199991(Membrane Trafficking);R-HSA-204005(COPII-mediated vesicle transport);R-HSA-392499(Metabolism of proteins);R-HSA-446203(Asparagine N-linked glycosylation);R-HSA-5653656(Vesicle-mediated transport);R-HSA-5694530(Cargo concentration in the ER);R-HSA-597592(Post-transl…	DOID:12365(malaria);DOID:2043(hepatitis B);DOID:2237(hepatitis);DOID:4(disease);DOID:934(viral infectious disease)	IPR013320(Concanavalin A-like lectin/glucanase domain superfamily);IPR005052(Legume-like lectin)	peroxisome
P50416	CPT1A	GO:0016020(membrane);GO:0005741(mitochondrial outer membrane);GO:0005739(mitochondrion);GO:0004095(carnitine O-palmitoyltransferase activity);GO:0042802(identical protein binding);GO:1990698(palmitoleoyltransferase activity);GO:0009437(carnitine metabolic process);GO:0006853(carnitine shuttle);GO:0071398(cellular response to fatty acid);GO:0042755(eating behavior);GO:0030855(epithelial cell diffe…	00071(Fatty acid degradation);01212(Fatty acid metabolism);03320(PPAR signaling pathway);04148(Efferocytosis);04152(AMPK signaling pathway);04714(Thermogenesis);04920(Adipocytokine signaling pathway);04922(Glucagon signaling pathway);04931(Insulin resistance);04936(Alcoholic liver disease)	R-HSA-1368082(RORA activates gene expression);R-HSA-1430728(Metabolism);R-HSA-1430728(Metabolism);R-HSA-162582(Signal Transduction);R-HSA-1989781(PPARA activates gene expression);R-HSA-200425(Carnitine metabolism);R-HSA-400206(Regulation of lipid metabolism by PPARalpha);R-HSA-400253(Circadian Clock);R-HSA-5362517(Signaling by Retinoic Acid);R-HSA-556833(Metabolism of lipids);R-HSA-556833(Metabol…	DOID:1883(hepatitis C);DOID:1936(atherosclerosis);DOID:2018(hyperinsulinism);DOID:2237(hepatitis);DOID:4195(hyperglycemia)	IPR000542(Acyltransferase ChoActase/COT/CPT);IPR023213(Chloramphenicol acetyltransferase-like domain superfamily);IPR039551(Choline/carnitine acyltransferase domain);IPR042231(Choline/Carnitine o-acyltransferase, domain 2);IPR032476(Carnitine O-palmitoyltransferase, N-terminal)	cytosol
Q93074	MED12	GO:0016592(mediator complex);GO:0016020(membrane);GO:0005654(nucleoplasm);GO:0005634(nucleus);GO:0000151(ubiquitin ligase complex);GO:0008013(beta-catenin binding);GO:0003682(chromatin binding);GO:0030374(nuclear receptor coactivator activity);GO:0046966(nuclear thyroid hormone receptor binding);GO:0042809(nuclear vitamin D receptor binding);GO:0000978(RNA polymerase II cis-regulatory region sequ…	04919(Thyroid hormone signaling pathway)	R-HSA-1266738(Developmental Biology);R-HSA-1266738(Developmental Biology);R-HSA-1430728(Metabolism);R-HSA-1989781(PPARA activates gene expression);R-HSA-212436(Generic Transcription Pathway);R-HSA-381340(Transcriptional regulation of white adipocyte differentiation);R-HSA-381340(Transcriptional regulation of white adipocyte differentiation);R-HSA-400206(Regulation of lipid metabolism by PPARalpha…	DOID:1059(intellectual disability);DOID:12849(autistic disorder);DOID:225(syndrome);DOID:5419(schizophrenia)	IPR019035(Mediator complex, subunit Med12);IPR021989(Mediator complex, subunit Med12, catenin-binding);IPR021990(Mediator complex, subunit Med12, LCEWAV-domain)	plasma membrane
P31040	SDHA	GO:0005743(mitochondrial inner membrane);GO:0005749(mitochondrial respiratory chain complex II, succinate dehydrogenase complex (ubiquinone));GO:0005739(mitochondrion);GO:0005730(nucleolus);GO:0009055(electron transfer activity);GO:0050660(flavin adenine dinucleotide binding);GO:0102040(fumarate reductase (menaquinone));GO:0008177(succinate dehydrogenase (ubiquinone) activity);GO:0006121(mitochon…	00020(Citrate cycle (TCA cycle));00190(Oxidative phosphorylation);01100(Metabolic pathways);01200(Carbon metabolism);04714(Thermogenesis);04932(Non-alcoholic fatty liver disease);05010(Alzheimer disease);05012(Parkinson disease);05014(Amyotrophic lateral sclerosis);05016(Huntington disease);05020(Prion disease);05022(Pathways of neurodegeneration);05208(Chemical carcinogenesis);05415(Diabetic car…	R-HSA-1428517(The citric acid (TCA) cycle and respiratory electron transport);R-HSA-1428517(The citric acid (TCA) cycle and respiratory electron transport);R-HSA-1430728(Metabolism);R-HSA-1430728(Metabolism);R-HSA-163200(Respiratory electron transport, ATP synthesis by chemiosmotic coupling, and heat production by uncoupling proteins.);R-HSA-611105(Respiratory electron transport);R-HSA-71403(Citr…	DOID:12930(dilated cardiomyopathy);DOID:4(disease);DOID:162(cancer)	IPR027477(Succinate dehydrogenase/fumarate reductase flavoprotein, catalytic domain superfamily);IPR003952(Fumarate reductase/succinate dehydrogenase, FAD-binding site);IPR036188(FAD/NAD(P)-binding domain superfamily);IPR011281(Succinate dehydrogenase, flavoprotein subunit);IPR037099(Fumarate reductase/succinate dehydrogenase flavoprotein-like, C-terminal domain superfamily);IPR030664(FAD-depende…	mitochondria
P04406	GAPDH	GO:0005737(cytoplasm);GO:0005829(cytosol);GO:0070062(extracellular exosome);GO:0097452(GAIT complex);GO:0043231(intracellular membrane-bounded organelle);GO:0005811(lipid droplet);GO:0016020(membrane);GO:0015630(microtubule cytoskeleton);GO:0031965(nuclear membrane);GO:0005634(nucleus);GO:0048471(perinuclear region of cytoplasm);GO:0005886(plasma membrane);GO:1990904(ribonucleoprotein complex);GO…	00010(Glycolysis / Gluconeogenesis);01100(Metabolic pathways);01200(Carbon metabolism);01230(Biosynthesis of amino acids);04066(HIF-1 signaling pathway);05010(Alzheimer disease);05130(Pathogenic Escherichia coli infection);05132(Salmonella infection);05415(Diabetic cardiomyopathy)	R-HSA-1430728(Metabolism);R-HSA-70171(Glycolysis);R-HSA-70263(Gluconeogenesis);R-HSA-70326(Glucose metabolism);R-HSA-71387(Metabolism of carbohydrates)	DOID:10652(Alzheimer's disease);DOID:1240(leukemia);DOID:12858(Huntington's disease);DOID:162(cancer);DOID:1909(melanoma);DOID:2377(multiple sclerosis);DOID:3275(thymoma);DOID:3298(vaccinia);DOID:5419(schizophrenia)	IPR020831(Glyceraldehyde/Erythrose phosphate dehydrogenase family);IPR020828(Glyceraldehyde 3-phosphate dehydrogenase, NAD(P) binding domain);IPR006424(Glyceraldehyde-3-phosphate dehydrogenase, type I);IPR036291(NAD(P)-binding domain superfamily);IPR020830(Glyceraldehyde 3-phosphate dehydrogenase, active site);IPR020829(Glyceraldehyde 3-phosphate dehydrogenase, catalytic domain)	cytosol
P05091	ALDH2	GO:0070062(extracellular exosome);GO:0005759(mitochondrial matrix);GO:0005739(mitochondrion);GO:0004029(aldehyde dehydrogenase (NAD+) activity);NAD(P)+(aldehyde dehydrogenase [NAD(P)+] activity);GO:0106435(carboxylesterase activity);GO:0009055(electron transfer activity);GO:0043878(glyceraldehyde-3-phosphate dehydrogenase (NAD+) (non-phosphorylating) activity);GO:0051287(NAD binding);GO:0018547(n…	00010(Glycolysis / Gluconeogenesis);00053(Ascorbate and aldarate metabolism);00071(Fatty acid degradation);00280(Valine, leucine and isoleucine degradation);00310(Lysine degradation);00330(Arginine and proline metabolism);00340(Histidine metabolism);00380(Tryptophan metabolism);00410(beta-Alanine metabolism);00561(Glycerolipid metabolism);00620(Pyruvate metabolism);00770(Pantothenate and CoA bios…	R-HSA-112311(Neurotransmitter clearance);R-HSA-112315(Transmission across Chemical Synapses);R-HSA-112316(Neuronal System);R-HSA-1430728(Metabolism);R-HSA-211859(Biological oxidations);R-HSA-211945(Phase I - Functionalization of compounds);R-HSA-380612(Metabolism of serotonin);R-HSA-380615(Serotonin clearance from the synaptic cleft);R-HSA-397014(Muscle contraction);R-HSA-445355(Smooth Muscle Con…	DOID:10652(Alzheimer's disease);DOID:1074(kidney failure);DOID:10763(hypertension);DOID:10825(essential hypertension);DOID:1115(sarcoma);DOID:114(heart disease);DOID:1389(polyneuropathy);DOID:14183(alcoholic neuropathy);DOID:162(cancer);DOID:1749(squamous cell carcinoma);DOID:1936(atherosclerosis);DOID:225(syndrome);DOID:409(liver disease);DOID:4989(pancreatitis);DOID:5419(schizophrenia);DOID:552…	IPR015590(Aldehyde dehydrogenase domain);IPR016163(Aldehyde dehydrogenase, C-terminal);IPR016160(Aldehyde dehydrogenase, cysteine active site);IPR016161(Aldehyde/histidinol dehydrogenase);IPR029510(Aldehyde dehydrogenase, glutamic acid active site);IPR016162(Aldehyde dehydrogenase, N-terminal)	mitochondria
P19623	SRM	GO:0005829(cytosol);GO:0042802(identical protein binding);GO:0042803(protein homodimerization activity);GO:0004766(spermidine synthase activity);GO:1990830(cellular response to leukemia inhibitory factor);GO:0006595(polyamine metabolic process);GO:0008295(spermidine biosynthetic process)	00270(Cysteine and methionine metabolism);00330(Arginine and proline metabolism);00480(Glutathione metabolism);01100(Metabolic pathways)	R-HSA-1430728(Metabolism);R-HSA-351202(Metabolism of polyamines);R-HSA-71291(Metabolism of amino acids and derivatives)	-	IPR001045(Spermidine/spermine synthases);IPR029063(S-adenosyl-L-methionine-dependent methyltransferase superfamily);IPR035246(Spermidine synthase, tetramerisation domain);IPR030668(Spermidine/spermine synthase, eukaryotes);IPR030374(Polyamine biosynthesis domain);IPR037163(Spermidine synthase, tetramerisation domain superfamily);IPR030373(Polyamine biosynthesis domain, conserved site)	cytosol
Q92925	SMARCD2	GO:0140092(bBAF complex);GO:0035060(brahma complex);GO:0000785(chromatin);GO:0000776(kinetochore);GO:0016363(nuclear matrix);GO:0005654(nucleoplasm);GO:0005634(nucleus);GO:0032991(protein-containing complex);GO:0016586(RSC-type complex);GO:0016514(SWI/SNF complex);GO:0003713(transcription coactivator activity);GO:0003712(transcription coregulator activity);GO:0006338(chromatin remodeling);GO:0006…	03082(ATP-dependent chromatin remodeling);04714(Thermogenesis);05225(Hepatocellular carcinoma)	R-HSA-212436(Generic Transcription Pathway);R-HSA-3214858(RMTs methylate histone arginines);R-HSA-3247509(Chromatin modifying enzymes);R-HSA-4839726(Chromatin organization);R-HSA-73857(RNA Polymerase II Transcription);R-HSA-74160(Gene expression (Transcription));R-HSA-8878171(Transcriptional regulation by RUNX1);R-HSA-8939243(RUNX1 interacts with co-factors whose precise effect on RUNX1 targets i…	-	IPR003121(SWIB/MDM2 domain);IPR030090(SWI/SNF-related matrix-associated actin-dependent regulator of chromatin subfamily D 2, SWIB domain);IPR036885(SWIB/MDM2 domain superfamily);IPR019835(SWIB domain)	cytosol
O76003	GLRX3	GO:0005938(cell cortex);GO:0005737(cytoplasm);GO:0005829(cytosol);GO:0030425(dendrite);GO:1990229(iron-sulfur cluster assembly complex);GO:0005634(nucleus);GO:0030018(Z disc);GO:0042802(identical protein binding);GO:0051536(iron-sulfur cluster binding);GO:0046872(metal ion binding);GO:0005080(protein kinase C binding);GO:0003723(RNA binding);2Fe-2S([2Fe-2S] cluster assembly);GO:0045454(cell redox…	-	R-HSA-382551(Transport of small molecules);R-HSA-917937(Iron uptake and transport)	DOID:162(cancer)	IPR033658(Glutaredoxin, PICOT-like);IPR013766(Thioredoxin domain);IPR004480(Monothiol glutaredoxin-related);IPR036249(Thioredoxin-like superfamily);IPR002109(Glutaredoxin)	cytosol
Q9BZV1	UBXN6	GO:0005737(cytoplasm);GO:0005829(cytosol);GO:0031901(early endosome membrane);GO:0005768(endosome);GO:0070062(extracellular exosome);GO:0019898(extrinsic component of membrane);GO:0031902(late endosome membrane);GO:0005765(lysosomal membrane);GO:0005815(microtubule organizing center);GO:0005634(nucleus);GO:0032991(protein-containing complex);GO:0032510(endosome to lysosome transport via multivesi…	04141(Protein processing in endoplasmic reticulum)	-	-	IPR001012(UBX domain);IPR036339(PUB-like domain superfamily);IPR042774(UBXN6, PUB domain);IPR018997(PUB domain);IPR029071(Ubiquitin-like domain superfamily)	cytosol
Q9NSD9	FARSB	GO:0005737(cytoplasm);GO:0005829(cytosol);GO:0016020(membrane);GO:0009328(phenylalanine-tRNA ligase complex);GO:0005524(ATP binding);GO:0000287(magnesium ion binding);GO:0004826(phenylalanine-tRNA ligase activity);GO:0003723(RNA binding);GO:0006432(phenylalanyl-tRNA aminoacylation);GO:0051290(protein heterotetramerization);GO:0006412(translation)	00970(Aminoacyl-tRNA biosynthesis)	R-HSA-379716(Cytosolic tRNA aminoacylation);R-HSA-379724(tRNA Aminoacylation);R-HSA-392499(Metabolism of proteins);R-HSA-72766(Translation)	-	IPR005146(B3/B4 tRNA-binding domain);IPR041616(Phenylalanyl tRNA synthetase beta chain, core domain);IPR009061(Putative DNA-binding domain superfamily);IPR004531(Phenylalanyl-tRNA synthetase, class IIc, beta subunit, archaeal/eukaryotic type);IPR020825(Phenylalanyl-tRNA synthetase-like, B3/B4);IPR005147(tRNA synthetase, B5-domain);IPR045864(Class II Aminoacyl-tRNA synthetase/Biotinyl protein liga…	cytosol
P52758	RIDA	GO:0005737(cytoplasm);GO:0005829(cytosol);GO:0070062(extracellular exosome);GO:0005759(mitochondrial matrix);GO:0005634(nucleus);GO:0005777(peroxisome);GO:0120242(2-iminobutanoate deaminase activity);GO:0120243(2-iminopropanoate deaminase activity);GO:0019239(deaminase activity);GO:0042802(identical protein binding);GO:0036041(long-chain fatty acid binding);GO:0003729(mRNA binding);GO:0003723(RNA…	-	R-HSA-1430728(Metabolism);R-HSA-71291(Metabolism of amino acids and derivatives);R-HSA-8849175(Threonine catabolism)	-	IPR019897(RidA, conserved site);IPR006175(YjgF/YER057c/UK114 family);IPR035959(RutC-like superfamily);IPR006056(RidA family)	mitochondria
Q9Y315	DERA	GO:0005829(cytosol);GO:0005576(extracellular region);GO:1904813(ficolin-1-rich granule lumen);GO:0005654(nucleoplasm);GO:0034774(secretory granule lumen);GO:0004139(deoxyribose-phosphate aldolase activity);GO:0016052(carbohydrate catabolic process);GO:0046121(deoxyribonucleoside catabolic process);GO:0009264(deoxyribonucleotide catabolic process);GO:0046386(deoxyribose phosphate catabolic process…	00030(Pentose phosphate pathway);01100(Metabolic pathways)	R-HSA-1430728(Metabolism);R-HSA-168249(Innate Immune System);R-HSA-168256(Immune System);R-HSA-6798695(Neutrophil degranulation);R-HSA-71336(Pentose phosphate pathway);R-HSA-71387(Metabolism of carbohydrates)	-	IPR011343(Deoxyribose-phosphate aldolase);IPR013785(Aldolase-type TIM barrel);IPR002915(DeoC/FbaB/LacD aldolase)	cytosol
Q86UP2	KTN1	GO:0005783(endoplasmic reticulum);GO:0005788(endoplasmic reticulum lumen);GO:0005789(endoplasmic reticulum membrane);GO:0016020(membrane);GO:0005886(plasma membrane);GO:0045296(cadherin binding);GO:0019894(kinesin binding);GO:0003723(RNA binding);GO:0007018(microtubule-based movement);GO:0015031(protein transport)	-	R-HSA-162582(Signal Transduction);R-HSA-194315(Signaling by Rho GTPases);R-HSA-195258(RHO GTPase Effectors);R-HSA-381426(Regulation of Insulin-like Growth Factor (IGF) transport and uptake by Insulin-like Growth Factor Binding Proteins (IGFBPs));R-HSA-392499(Metabolism of proteins);R-HSA-5625970(RHO GTPases activate KTN1);R-HSA-597592(Post-translational protein modification);R-HSA-8957275(Post-tr…	-	IPR007794(Ribosome receptor lysine/proline rich);IPR024854(Kinectin)	endoplasmic reticulum
O95786	RIGI	GO:0015629(actin cytoskeleton);GO:0005923(bicellular tight junction);GO:0005737(cytoplasm);GO:0005829(cytosol);GO:1990904(ribonucleoprotein complex);GO:0032587(ruffle membrane);GO:0005524(ATP binding);GO:0016887(ATP hydrolysis activity);GO:0003690(double-stranded DNA binding);GO:0003725(double-stranded RNA binding);GO:0005525(GTP binding);GO:0042802(identical protein binding);GO:0140677(molecular…	04064(NF-kappa B signaling pathway);04622(RIG-I-like receptor signaling pathway);04623(Cytosolic DNA-sensing pathway);05160(Hepatitis C);05161(Hepatitis B);05162(Measles);05164(Influenza A);05168(Herpes simplex virus 1 infection);05169(Epstein-Barr virus infection);05171(Coronavirus disease)	R-HSA-1169408(ISG15 antiviral mechanism);R-HSA-1169410(Antiviral mechanism by IFN-stimulated genes);R-HSA-1280215(Cytokine Signaling in Immune system);R-HSA-1643685(Disease);R-HSA-168249(Innate Immune System);R-HSA-168249(Innate Immune System);R-HSA-168256(Immune System);R-HSA-168256(Immune System);R-HSA-168928(DDX58/IFIH1-mediated induction of interferon-alpha/beta);R-HSA-168928(DDX58/IFIH1-medi…	-	IPR042145(RIG-I, CARD domain repeat 2);IPR011545(DEAD/DEAH box helicase domain);IPR027417(P-loop containing nucleoside triphosphate hydrolase);IPR021673(RIG-I-like receptor, C-terminal regulatory domain);IPR011029(Death-like domain superfamily);IPR014001(Helicase superfamily 1/2, ATP-binding domain);IPR041204(RIG-I-like receptor, C-terminal);IPR001650(Helicase, C-terminal);IPR031964(Caspase recru…	cytosol
P22102	GART	GO:0005829(cytosol);GO:0070062(extracellular exosome);GO:0005524(ATP binding);GO:0046872(metal ion binding);GO:0004637(phosphoribosylamine-glycine ligase activity);GO:0004641(phosphoribosylformylglycinamidine cyclo-ligase activity);GO:0004644(phosphoribosylglycinamide formyltransferase activity);GO:0044208('de novo' AMP biosynthetic process);GO:0006189('de novo' IMP biosynthetic process);GO:00972…	00230(Purine metabolism);00670(One carbon pool by folate);01100(Metabolic pathways);01523(Antifolate resistance)	R-HSA-1430728(Metabolism);R-HSA-15869(Metabolism of nucleotides);R-HSA-73817(Purine ribonucleoside monophosphate biosynthesis);R-HSA-8956320(Nucleotide biosynthesis)	-	IPR000115(Phosphoribosylglycinamide synthetase);IPR020560(Phosphoribosylglycinamide synthetase, C-domain);IPR036921(PurM-like, N-terminal domain superfamily);IPR002376(Formyl transferase, N-terminal);IPR013815(ATP-grasp fold, subdomain 1);IPR010918(PurM-like, C-terminal domain);IPR004607(Phosphoribosylglycinamide formyltransferase);IPR001555(Phosphoribosylglycinamide formyltransferase, active sit…	cytosol
P30566	ADSL	GO:0005829(cytosol);GO:0032991(protein-containing complex);GO:0070626((S)-2-(5-amino-1-(5-phospho-D-ribosyl)imidazole-4-carboxamido) succinate lyase (fumarate-forming) activity);GO:0042802(identical protein binding);GO:0004018(N6-(1,2-dicarboxyethyl)AMP AMP-lyase (fumarate-forming) activity);GO:0044208('de novo' AMP biosynthetic process);GO:0006189('de novo' IMP biosynthetic process);GO:0097294('…	00230(Purine metabolism);00250(Alanine, aspartate and glutamate metabolism);01100(Metabolic pathways);01232(Nucleotide metabolism);01240(Biosynthesis of cofactors)	R-HSA-1430728(Metabolism);R-HSA-15869(Metabolism of nucleotides);R-HSA-73817(Purine ribonucleoside monophosphate biosynthesis);R-HSA-8956320(Nucleotide biosynthesis)	DOID:12849(autistic disorder)	IPR004769(Adenylosuccinate lyase);IPR019468(Adenylosuccinate lyase C-terminal);IPR008948(L-Aspartase-like);IPR000362(Fumarate lyase family);IPR022761(Fumarate lyase, N-terminal);IPR020557(Fumarate lyase, conserved site)	cytosol
Q9H4A6	GOLPH3	GO:0005829(cytosol);GO:0005768(endosome);GO:0005794(Golgi apparatus);GO:0031985(Golgi cisterna);GO:0032580(Golgi cisterna membrane);GO:0000139(Golgi membrane);GO:0043231(intracellular membrane-bounded organelle);GO:0005758(mitochondrial intermembrane space);GO:0005739(mitochondrion);GO:0005886(plasma membrane);GO:0005802(trans-Golgi network);GO:0019899(enzyme binding);GO:0070273(phosphatidylinosi…	-	-	DOID:162(cancer)	IPR038261(Golgi phosphoprotein 3-like domain superfamily);IPR008628(Golgi phosphoprotein 3-like)	mitochondria
P28838	LAP3	GO:0005737(cytoplasm);GO:0070062(extracellular exosome);GO:0005925(focal adhesion);GO:0005634(nucleus);GO:0004177(aminopeptidase activity);GO:0004180(carboxypeptidase activity);GO:0030145(manganese ion binding);GO:0070006(metalloaminopeptidase activity);GO:0008235(metalloexopeptidase activity);GO:0008233(peptidase activity);GO:0006508(proteolysis)	00330(Arginine and proline metabolism);00480(Glutathione metabolism);01100(Metabolic pathways)	-	-	IPR043472(Macro domain-like);IPR011356(Peptidase M17, leucine aminopeptidase/peptidase B);IPR000819(Peptidase M17, leucyl aminopeptidase, C-terminal);IPR023042(Peptidase M17, leucine aminopeptidase);IPR008283(Peptidase M17, leucyl aminopeptidase, N-terminal)	mitochondria
Q15785	TOMM34	GO:0005829(cytosol);GO:0043231(intracellular membrane-bounded organelle);GO:0016020(membrane);GO:0005741(mitochondrial outer membrane);GO:0005739(mitochondrion);GO:0005634(nucleus);GO:0031072(heat shock protein binding);GO:0006626(protein targeting to mitochondrion)	-	-	DOID:162(cancer)	IPR011990(Tetratricopeptide-like helical domain superfamily);IPR019734(Tetratricopeptide repeat);IPR001440(Tetratricopeptide repeat 1)	cytosol
O14976	GAK	GO:0005737(cytoplasm);GO:0005829(cytosol);GO:0005925(focal adhesion);GO:0005794(Golgi apparatus);GO:0043231(intracellular membrane-bounded organelle);GO:0016020(membrane);GO:0048471(perinuclear region of cytoplasm);GO:0098793(presynapse);GO:0031982(vesicle);GO:0005524(ATP binding);GO:0030276(clathrin binding);GO:0030332(cyclin binding);GO:0106310(protein serine kinase activity);GO:0004674(protein…	-	R-HSA-199991(Membrane Trafficking);R-HSA-199992(trans-Golgi Network Vesicle Budding);R-HSA-432722(Golgi Associated Vesicle Biogenesis);R-HSA-5653656(Vesicle-mediated transport);R-HSA-8856828(Clathrin-mediated endocytosis)	DOID:3347(osteosarcoma)	IPR029021(Protein-tyrosine phosphatase-like);IPR036869(Chaperone J-domain superfamily);IPR001623(DnaJ domain);IPR014020(Tensin phosphatase, C2 domain);IPR000719(Protein kinase domain);IPR029023(Tensin-type phosphatase domain);IPR008271(Serine/threonine-protein kinase, active site);IPR011009(Protein kinase-like domain superfamily);IPR035892(C2 domain superfamily)	plasma membrane
O75607	NPM3	GO:0015629(actin cytoskeleton);GO:0005737(cytoplasm);GO:0005829(cytosol);GO:0005730(nucleolus);GO:0005654(nucleoplasm);GO:0003682(chromatin binding);GO:0042393(histone binding);GO:0003723(RNA binding);GO:0006338(chromatin remodeling);GO:0006364(rRNA processing);GO:0009303(rRNA transcription)	-	-	-	IPR004301(Nucleoplasmin family);IPR036824(Nucleoplasmin core domain superfamily);IPR024057(Nucleoplasmin core domain)	extracellular
Q5T653	MRPL2	GO:0005743(mitochondrial inner membrane);GO:0005762(mitochondrial large ribosomal subunit);GO:0005739(mitochondrion);GO:0005654(nucleoplasm);GO:0003723(RNA binding);GO:0003735(structural constituent of ribosome);GO:0032543(mitochondrial translation)	03010(Ribosome)	R-HSA-392499(Metabolism of proteins);R-HSA-392499(Metabolism of proteins);R-HSA-5368286(Mitochondrial translation initiation);R-HSA-5368287(Mitochondrial translation);R-HSA-5368287(Mitochondrial translation);R-HSA-5389840(Mitochondrial translation elongation);R-HSA-5389840(Mitochondrial translation elongation);R-HSA-5419276(Mitochondrial translation termination);R-HSA-72766(Translation);R-HSA-727…	-	IPR012340(Nucleic acid-binding, OB-fold);IPR008991(Translation protein SH3-like domain superfamily);IPR022666(Ribosomal Proteins L2, RNA binding domain);IPR002171(Ribosomal protein L2);IPR014722(Ribosomal protein L2, domain 2);IPR022669(Ribosomal protein L2, C-terminal)	mitochondria
Q8N5M9	JAGN1	GO:0005783(endoplasmic reticulum);GO:0005789(endoplasmic reticulum membrane);GO:0050832(defense response to fungus);GO:0007029(endoplasmic reticulum organization);GO:0006887(exocytosis);GO:0038158(granulocyte colony-stimulating factor signaling pathway);GO:0061179(negative regulation of insulin secretion involved in cellular response to glucose stimulus);GO:0030223(neutrophil differentiation);GO:…	-	-	-	IPR009787(Protein jagunal)	plasma membrane
O95249	GOSR1	GO:0005801(cis-Golgi network);GO:0005829(cytosol);GO:0005794(Golgi apparatus);GO:0005797(Golgi medial cisterna);GO:0000139(Golgi membrane);GO:0016020(membrane);GO:0031201(SNARE complex);GO:0030133(transport vesicle);GO:0005484(SNAP receptor activity);GO:0006888(endoplasmic reticulum to Golgi vesicle-mediated transport);GO:0006891(intra-Golgi vesicle-mediated transport);GO:0015031(protein transpor…	04130(SNARE interactions in vesicular transport)	R-HSA-199977(ER to Golgi Anterograde Transport);R-HSA-199991(Membrane Trafficking);R-HSA-392499(Metabolism of proteins);R-HSA-446203(Asparagine N-linked glycosylation);R-HSA-5653656(Vesicle-mediated transport);R-HSA-597592(Post-translational protein modification);R-HSA-6807878(COPI-mediated anterograde transport);R-HSA-6811438(Intra-Golgi traffic);R-HSA-6811442(Intra-Golgi and retrograde Golgi-to…	-	IPR023601(Golgi SNAP receptor complex, subunit 1)	cytosol
P52272	HNRNPM	GO:0071013(catalytic step 2 spliceosome);GO:0062023(collagen-containing extracellular matrix);GO:0070062(extracellular exosome);GO:0016020(membrane);GO:0016363(nuclear matrix);GO:0005730(nucleolus);GO:0005654(nucleoplasm);GO:0005634(nucleus);GO:0042382(paraspeckles);GO:0005681(spliceosomal complex);GO:0045202(synapse);GO:0003729(mRNA binding);GO:0019904(protein domain specific binding);GO:0003723…	03040(Spliceosome)	R-HSA-162582(Signal Transduction);R-HSA-190236(Signaling by FGFR);R-HSA-5654738(Signaling by FGFR2);R-HSA-6803529(FGFR2 alternative splicing);R-HSA-72163(mRNA Splicing - Major Pathway);R-HSA-72172(mRNA Splicing);R-HSA-72203(Processing of Capped Intron-Containing Pre-mRNA);R-HSA-8953854(Metabolism of RNA);R-HSA-9006934(Signaling by Receptor Tyrosine Kinases)	-	IPR012677(Nucleotide-binding alpha-beta plait domain superfamily);IPR000504(RNA recognition motif domain);IPR024666(HnRNP M, nuclear localisation signal);IPR035979(RNA-binding domain superfamily);IPR034990(hnRNPM, RNA recognition motif 3)	cytosol
P05386	RPLP1	GO:0005737(cytoplasm);GO:0005829(cytosol);GO:0022625(cytosolic large ribosomal subunit);GO:0022626(cytosolic ribosome);GO:0005925(focal adhesion);GO:0030295(protein kinase activator activity);GO:0043021(ribonucleoprotein complex binding);GO:0003735(structural constituent of ribosome);GO:0002181(cytoplasmic translation);GO:0006412(translation);GO:0006414(translational elongation)	03010(Ribosome);05171(Coronavirus disease)	R-HSA-1266738(Developmental Biology);R-HSA-1430728(Metabolism);R-HSA-156827(L13a-mediated translational silencing of Ceruloplasmin expression);R-HSA-156842(Eukaryotic Translation Elongation);R-HSA-156902(Peptide chain elongation);R-HSA-1643685(Disease);R-HSA-168255(Influenza Infection);R-HSA-168273(Influenza Viral RNA Transcription and Replication);R-HSA-1799339(SRP-dependent cotranslational prot…	DOID:162(cancer)	IPR027534(Ribosomal protein L12/P1/P2 family);IPR038716(Ribosomal protein P1/P2, N-terminal domain)	mitochondria
Q9Y230	RUVBL2	GO:0005813(centrosome);GO:0005737(cytoplasm);GO:0005829(cytosol);GO:0120293(dynein axonemal particle);GO:0000791(euchromatin);GO:0070062(extracellular exosome);GO:0031011(Ino80 complex);GO:0016020(membrane);GO:0071339(MLL1 complex);GO:0035267(NuA4 histone acetyltransferase complex);GO:0016363(nuclear matrix);GO:0005654(nucleoplasm);GO:0000786(nucleosome);GO:0005634(nucleus);GO:0101031(protein fol…	03082(ATP-dependent chromatin remodeling)	R-HSA-157579(Telomere Maintenance);R-HSA-1640170(Cell Cycle);R-HSA-171319(Telomere Extension By Telomerase);R-HSA-180786(Extension of Telomeres);R-HSA-3214847(HATs acetylate histones);R-HSA-3247509(Chromatin modifying enzymes);R-HSA-4839726(Chromatin organization);R-HSA-73886(Chromosome Maintenance)	DOID:162(cancer);DOID:684(hepatocellular carcinoma);DOID:8469(influenza)	IPR027417(P-loop containing nucleoside triphosphate hydrolase);IPR041048(RuvB-like, AAA-lid domain);IPR042487(RuvBL1/2, DNA/RNA binding domain);IPR010339(TIP49, P-loop domain);IPR027238(RuvB-like);IPR003593(AAA+ ATPase domain)	cytosol
Q9BTV4	TMEM43	GO:0005788(endoplasmic reticulum lumen);GO:0005789(endoplasmic reticulum membrane);GO:0005794(Golgi apparatus);GO:0005637(nuclear inner membrane);GO:0005886(plasma membrane);GO:0042802(identical protein binding);GO:0043621(protein self-association);GO:0045087(innate immune response);GO:0071763(nuclear membrane organization)	-	-	DOID:4(disease)	IPR012430(Transmembrane protein 43 family)	plasma membrane
P33316	DUT	GO:0005829(cytosol);GO:0070062(extracellular exosome);GO:0005739(mitochondrion);GO:0005654(nucleoplasm);GO:0005634(nucleus);GO:0004170(dUTP diphosphatase activity);GO:0042802(identical protein binding);GO:0000287(magnesium ion binding);GO:0042975(peroxisome proliferator activated receptor binding);GO:0032556(pyrimidine deoxyribonucleotide binding);GO:0003723(RNA binding);GO:0030547(signaling rece…	00240(Pyrimidine metabolism);00983(Drug metabolism);01100(Metabolic pathways);01232(Nucleotide metabolism)	-	DOID:162(cancer);DOID:684(hepatocellular carcinoma)	IPR029054(dUTPase-like);IPR036157(dUTPase-like superfamily);IPR008181(Deoxyuridine triphosphate nucleotidohydrolase);IPR033704(dUTPase, trimeric)	mitochondria
Q9H9Y6	POLR1B	GO:0005694(chromosome);GO:0005829(cytosol);GO:0001650(fibrillar center);GO:0005654(nucleoplasm);GO:0005736(RNA polymerase I complex);GO:0003677(DNA binding);GO:0003899(DNA-directed 5'-3' RNA polymerase activity);GO:0046872(metal ion binding);GO:0032549(ribonucleoside binding);GO:0007566(embryo implantation);GO:0014029(neural crest formation);GO:0017126(nucleologenesis);GO:0009303(rRNA transcripti…	03020(RNA polymerase)	R-HSA-212165(Epigenetic regulation of gene expression);R-HSA-212165(Epigenetic regulation of gene expression);R-HSA-427413(NoRC negatively regulates rRNA expression);R-HSA-5250913(Positive epigenetic regulation of rRNA expression);R-HSA-5250924(B-WICH complex positively regulates rRNA expression);R-HSA-5250941(Negative epigenetic regulation of rRNA expression);R-HSA-73762(RNA Polymerase I Transcr…	-	IPR009674(DNA-directed RNA polymerase I subunit RPA2, domain 4);IPR007642(RNA polymerase Rpb2, domain 2);IPR007644(RNA polymerase, beta subunit, protrusion);IPR015712(DNA-directed RNA polymerase, subunit 2);IPR007641(RNA polymerase Rpb2, domain 7);IPR007121(RNA polymerase, beta subunit, conserved site);IPR037033(DNA-directed RNA polymerase, subunit 2, hybrid-binding domain superfamily);IPR007120(…	cytosol
Q15833	STXBP2	GO:0016324(apical plasma membrane);GO:0042582(azurophil granule);GO:0044194(cytolytic granule);GO:0005829(cytosol);GO:0070062(extracellular exosome);GO:0005576(extracellular region);GO:0045335(phagocytic vesicle);GO:0005886(plasma membrane);GO:0098793(presynapse);GO:0030141(secretory granule);GO:0042581(specific granule);GO:0070820(tertiary granule);GO:0042589(zymogen granule membrane);GO:0017075…	-	R-HSA-109582(Hemostasis);R-HSA-114608(Platelet degranulation );R-HSA-1280215(Cytokine Signaling in Immune system);R-HSA-168256(Immune System);R-HSA-449147(Signaling by Interleukins);R-HSA-449836(Other interleukin signaling);R-HSA-76002(Platelet activation, signaling and aggregation);R-HSA-76005(Response to elevated platelet cytosolic Ca2+)	-	IPR001619(Sec1-like protein);IPR043127(Sec1-like, domain 3a);IPR036045(Sec1-like superfamily);IPR043154(Sec1-like, domain 1);IPR027482(Sec1-like, domain 2)	cytosol
O43795	MYO1B	GO:0015629(actin cytoskeleton);GO:0005884(actin filament);GO:0045177(apical part of cell);GO:0005903(brush border);GO:0071944(cell periphery);GO:0005737(cytoplasm);GO:0005769(early endosome);GO:0010008(endosome membrane);GO:0070062(extracellular exosome);GO:0030175(filopodium);GO:0016459(myosin complex);GO:0048471(perinuclear region of cytoplasm);GO:0005886(plasma membrane);GO:0031982(vesicle);GO…	04814(Motor proteins);05130(Pathogenic Escherichia coli infection)	-	-	IPR000048(IQ motif, EF-hand binding site);IPR010926(Class I myosin tail homology domain);IPR036961(Kinesin motor domain superfamily);IPR001609(Myosin head, motor domain);IPR027417(P-loop containing nucleoside triphosphate hydrolase);IPR036072(Class I myosin, motor domain)	cytosol
P78371	CCT2	GO:0035578(azurophil granule lumen);GO:0044297(cell body);GO:0005832(chaperonin-containing T-complex);GO:0005829(cytosol);GO:0070062(extracellular exosome);GO:0005576(extracellular region);GO:0005874(microtubule);GO:0002199(zona pellucida receptor complex);GO:0005524(ATP binding);GO:0016887(ATP hydrolysis activity);GO:0140662(ATP-dependent protein folding chaperone);GO:0044183(protein folding cha…	-	R-HSA-162582(Signal Transduction);R-HSA-168249(Innate Immune System);R-HSA-168256(Immune System);R-HSA-1852241(Organelle biogenesis and maintenance);R-HSA-194315(Signaling by Rho GTPases);R-HSA-389957(Prefoldin mediated transfer of substrate to CCT/TriC);R-HSA-389958(Cooperation of Prefoldin and TriC/CCT in actin and tubulin folding);R-HSA-389960(Formation of tubulin folding intermediates by CCT/…	-	IPR012716(T-complex protein 1, beta subunit);IPR017998(Chaperone tailless complex polypeptide 1 (TCP-1));IPR002194(Chaperonin TCP-1, conserved site);IPR027410(TCP-1-like chaperonin intermediate domain superfamily);IPR002423(Chaperonin Cpn60/GroEL/TCP-1 family);IPR027409(GroEL-like apical domain superfamily);IPR027413(GroEL-like equatorial domain superfamily)	cytosol
Q5K4L6	SLC27A3	GO:0005783(endoplasmic reticulum);GO:0016020(membrane);GO:0031966(mitochondrial membrane);GO:0005739(mitochondrion);GO:0047676(arachidonate-CoA ligase activity);GO:0005524(ATP binding);GO:0005324(long-chain fatty acid transporter activity);GO:0004467(long-chain fatty acid-CoA ligase activity);GO:0031957(very long-chain fatty acid-CoA ligase activity);GO:0015908(fatty acid transport);GO:0001676(lo…	04931(Insulin resistance)	R-HSA-1430728(Metabolism);R-HSA-556833(Metabolism of lipids);R-HSA-75105(Fatty acyl-CoA biosynthesis);R-HSA-75876(Synthesis of very long-chain fatty acyl-CoAs);R-HSA-8978868(Fatty acid metabolism)	-	IPR025110(AMP-binding enzyme, C-terminal domain);IPR020845(AMP-binding, conserved site);IPR042099(ANL, N-terminal domain);IPR045851(AMP-binding enzyme, C-terminal domain superfamily);IPR000873(AMP-dependent synthetase/ligase domain)	endoplasmic reticulum
P61764	STXBP1	GO:0030424(axon);GO:0005737(cytoplasm);GO:0005856(cytoskeleton);GO:0005829(cytosol);GO:0070062(extracellular exosome);GO:0098888(extrinsic component of presynaptic membrane);GO:0098978(glutamatergic synapse);GO:0005739(mitochondrion);GO:0005654(nucleoplasm);GO:0098688(parallel fiber to Purkinje cell synapse);GO:0048471(perinuclear region of cytoplasm);GO:0045335(phagocytic vesicle);GO:0005886(pla…	04721(Synaptic vesicle cycle)	R-HSA-112316(Neuronal System);R-HSA-1430728(Metabolism);R-HSA-163685(Integration of energy metabolism);R-HSA-422356(Regulation of insulin secretion);R-HSA-6794361(Neurexins and neuroligins);R-HSA-6794362(Protein-protein interactions at synapses)	DOID:1059(intellectual disability);DOID:1826(epilepsy);DOID:225(syndrome)	IPR001619(Sec1-like protein);IPR043154(Sec1-like, domain 1);IPR036045(Sec1-like superfamily);IPR043127(Sec1-like, domain 3a);IPR027482(Sec1-like, domain 2)	cytosol
Q96EK5	KIFBP	GO:0005856(cytoskeleton);GO:0005739(mitochondrion);GO:0019894(kinesin binding);GO:0021952(central nervous system projection neuron axonogenesis);GO:0001701(in utero embryonic development);GO:0000226(microtubule cytoskeleton organization);GO:0006839(mitochondrial transport);GO:1990535(neuron projection maintenance)	-	-	-	IPR011990(Tetratricopeptide-like helical domain superfamily);IPR022083(KIF-1 binding protein)	cytosol
Q2TAY7	SMU1	GO:0005737(cytoplasm);GO:0016607(nuclear speck);GO:0005654(nucleoplasm);GO:0005634(nucleus);GO:0071011(precatalytic spliceosome);GO:0071005(U2-type precatalytic spliceosome);GO:0000398(mRNA splicing, via spliceosome);GO:0000381(regulation of alternative mRNA splicing, via spliceosome);GO:0008380(RNA splicing)	-	R-HSA-72163(mRNA Splicing - Major Pathway);R-HSA-72172(mRNA Splicing);R-HSA-72203(Processing of Capped Intron-Containing Pre-mRNA);R-HSA-8953854(Metabolism of RNA)	-	IPR001680(WD40 repeat);IPR045184(WD40 repeat-containing protein SMU1);IPR006594(LIS1 homology motif);IPR020472(G-protein beta WD-40 repeat);IPR006595(CTLH, C-terminal LisH motif);IPR019775(WD40 repeat, conserved site);IPR015943(WD40/YVTN repeat-like-containing domain superfamily);IPR036322(WD40-repeat-containing domain superfamily)	cytosol
Q8NB49	ATP11C	GO:0031901(early endosome membrane);GO:0005783(endoplasmic reticulum);GO:0005789(endoplasmic reticulum membrane);GO:0005765(lysosomal membrane);GO:1990531(phospholipid-translocating ATPase complex);GO:0005886(plasma membrane);GO:0055037(recycling endosome);GO:0055038(recycling endosome membrane);GO:0005524(ATP binding);GO:0016887(ATP hydrolysis activity);GO:0140326(ATPase-coupled intramembrane li…	04148(Efferocytosis)	R-HSA-382551(Transport of small molecules);R-HSA-936837(Ion transport by P-type ATPases);R-HSA-983712(Ion channel transport)	-	IPR023299(P-type ATPase, cytoplasmic domain N);IPR001757(P-type ATPase);IPR023298(P-type ATPase, transmembrane domain superfamily);IPR036412(HAD-like superfamily);IPR032631(P-type ATPase, N-terminal);IPR006539(P-type ATPase, subfamily IV);IPR044492(P-type ATPase, haloacid dehalogenase domain);IPR023214(HAD superfamily);IPR032630(P-type ATPase, C-terminal);IPR018303(P-type ATPase, phosphorylation …	plasma membrane
O14744	PRMT5	GO:0000785(chromatin);GO:0005737(cytoplasm);GO:0005829(cytosol);GO:0005794(Golgi apparatus);GO:0035097(histone methyltransferase complex);GO:0034709(methylosome);GO:0005654(nucleoplasm);GO:0005634(nucleus);GO:0070888(E-box binding);GO:0008469(histone arginine N-methyltransferase activity);GO:0044020(histone H4R3 methyltransferase activity);GO:0042802(identical protein binding);GO:0008327(methyl-C…	-	R-HSA-191859(snRNP Assembly);R-HSA-194441(Metabolism of non-coding RNA);R-HSA-212436(Generic Transcription Pathway);R-HSA-3214858(RMTs methylate histone arginines);R-HSA-3247509(Chromatin modifying enzymes);R-HSA-3700989(Transcriptional Regulation by TP53);R-HSA-4839726(Chromatin organization);R-HSA-5633007(Regulation of TP53 Activity);R-HSA-6804760(Regulation of TP53 Activity through Methylation…	DOID:162(cancer);DOID:3308(embryonal carcinoma);DOID:2998(testicular cancer);DOID:10534(stomach cancer)	IPR007857(Protein arginine N-methyltransferase PRMT5);IPR025799(Protein arginine N-methyltransferase);IPR035075(PRMT5 arginine-N-methyltransferase);IPR029063(S-adenosyl-L-methionine-dependent methyltransferase superfamily);IPR035247(PRMT5, TIM barrel domain);IPR035248(PRMT5, oligomerisation domain)	cytosol
Q9H3Y8	PPDPF	GO:0030154(cell differentiation)	-	-	-	IPR026754(Pancreatic progenitor cell differentiation and proliferation factor)	extracellular
Q96SY0	INTS14	GO:0032039(integrator complex);GO:0005654(nucleoplasm);GO:0005634(nucleus);GO:0034243(regulation of transcription elongation by RNA polymerase II);GO:0034472(snRNA 3'-end processing);GO:0016180(snRNA processing)	-	R-HSA-6807505(RNA polymerase II transcribes snRNA genes);R-HSA-6807505(RNA polymerase II transcribes snRNA genes);R-HSA-73857(RNA Polymerase II Transcription);R-HSA-73857(RNA Polymerase II Transcription);R-HSA-74160(Gene expression (Transcription));R-HSA-74160(Gene expression (Transcription))	-	IPR036465(von Willebrand factor A-like domain superfamily);IPR045814(Integrator complex subunit 14, beta-barrel domain);IPR046471(Integrator complex subunit 14, C-terminal);IPR002035(von Willebrand factor, type A);IPR039841(Integrator complex subunit 14)	cytosol
Q14195	DPYSL3	GO:0044297(cell body);GO:0005829(cytosol);GO:0070382(exocytic vesicle);GO:0005615(extracellular space);GO:0031941(filamentous actin);GO:0030426(growth cone);GO:0030027(lamellipodium);GO:0045202(synapse);GO:0035374(chondroitin sulfate binding);GO:0031005(filamin binding);GO:0016812(hydrolase activity, acting on carbon-nitrogen (but not peptide) bonds, in cyclic amides);GO:0042802(identical protein…	-	R-HSA-1266738(Developmental Biology);R-HSA-373755(Semaphorin interactions);R-HSA-399956(CRMPs in Sema3A signaling);R-HSA-422475(Axon guidance);R-HSA-9675108(Nervous system development)	DOID:162(cancer);DOID:225(syndrome)	IPR011059(Metal-dependent hydrolase, composite domain superfamily);IPR032466(Metal-dependent hydrolase);IPR011778(Hydantoinase/dihydropyrimidinase);IPR006680(Amidohydrolase-related)	cytosol
O43747	AP1G1	GO:0030121(AP-1 adaptor complex);GO:0005905(clathrin-coated pit);GO:0030136(clathrin-coated vesicle);GO:0030665(clathrin-coated vesicle membrane);GO:0005737(cytoplasm);GO:0030659(cytoplasmic vesicle membrane);GO:0005829(cytosol);GO:0005769(early endosome);GO:0005794(Golgi apparatus);GO:0000139(Golgi membrane);GO:0043231(intracellular membrane-bounded organelle);GO:0005765(lysosomal membrane);GO:0…	04142(Lysosome);05170(Human immunodeficiency virus 1 infection)	R-HSA-1280218(Adaptive Immune System);R-HSA-162906(HIV Infection);R-HSA-162909(Host Interactions of HIV factors);R-HSA-1643685(Disease);R-HSA-164938(Nef-mediates down modulation of cell surface receptors by recruiting them to clathrin adapters);R-HSA-164940(Nef mediated downregulation of MHC class I complex cell surface expression);R-HSA-164952(The role of Nef in HIV-1 replication and disease pat…	DOID:2043(hepatitis B);DOID:2237(hepatitis)	IPR016024(Armadillo-type fold);IPR008153(Gamma-adaptin ear (GAE) domain);IPR013041(Clathrin adaptor, appendage, Ig-like subdomain superfamily);IPR002553(Clathrin/coatomer adaptor, adaptin-like, N-terminal);IPR008152(Clathrin adaptor, alpha/beta/gamma-adaptin, appendage, Ig-like subdomain);IPR011989(Armadillo-like helical);IPR017107(Adaptor protein complex AP-1, gamma subunit)	mitochondria
P54920	NAPA	GO:0005829(cytosol);GO:0070062(extracellular exosome);GO:0098978(glutamatergic synapse);GO:0016020(membrane);GO:0005886(plasma membrane);GO:0098793(presynapse);GO:0070044(synaptobrevin 2-SNAP-25-syntaxin-1a complex);GO:0044877(protein-containing complex binding);GO:0000149(SNARE binding);GO:0005483(soluble NSF attachment protein activity);GO:0019905(syntaxin binding);GO:0045176(apical protein loc…	04721(Synaptic vesicle cycle)	R-HSA-199977(ER to Golgi Anterograde Transport);R-HSA-199991(Membrane Trafficking);R-HSA-199992(trans-Golgi Network Vesicle Budding);R-HSA-204005(COPII-mediated vesicle transport);R-HSA-392499(Metabolism of proteins);R-HSA-432722(Golgi Associated Vesicle Biogenesis);R-HSA-446203(Asparagine N-linked glycosylation);R-HSA-5653656(Vesicle-mediated transport);R-HSA-597592(Post-translational protein mo…	-	IPR000744(NSF attachment protein);IPR011990(Tetratricopeptide-like helical domain superfamily)	cytosol
P09417	QDPR	GO:0005737(cytoplasm);GO:0005829(cytosol);GO:0070062(extracellular exosome);GO:0043005(neuron projection);GO:0004155(6,7-dihydropteridine reductase activity);GO:0009055(electron transfer activity);GO:0042802(identical protein binding);GO:0070404(NADH binding);GO:0070402(NADPH binding);GO:0006520(amino acid metabolic process);GO:0071466(cellular response to xenobiotic stimulus);GO:0051066(dihydrob…	00790(Folate biosynthesis);01100(Metabolic pathways)	R-HSA-1430728(Metabolism);R-HSA-71291(Metabolism of amino acids and derivatives);R-HSA-8963691(Phenylalanine and tyrosine metabolism);R-HSA-8964208(Phenylalanine metabolism)	DOID:5419(schizophrenia);DOID:4(disease)	IPR020904(Short-chain dehydrogenase/reductase, conserved site);IPR002347(Short-chain dehydrogenase/reductase SDR);IPR036291(NAD(P)-binding domain superfamily)	cytosol
P47897	QARS1	GO:0017101(aminoacyl-tRNA synthetase multienzyme complex);GO:0005737(cytoplasm);GO:0005829(cytosol);GO:0005759(mitochondrial matrix);GO:0032991(protein-containing complex);GO:0005524(ATP binding);GO:0004819(glutamine-tRNA ligase activity);GO:0019901(protein kinase binding);GO:0004860(protein kinase inhibitor activity);GO:0007420(brain development);GO:0006425(glutaminyl-tRNA aminoacylation);GO:200…	00970(Aminoacyl-tRNA biosynthesis);01100(Metabolic pathways)	R-HSA-1430728(Metabolism);R-HSA-2408522(Selenoamino acid metabolism);R-HSA-379716(Cytosolic tRNA aminoacylation);R-HSA-379724(tRNA Aminoacylation);R-HSA-379726(Mitochondrial tRNA aminoacylation);R-HSA-392499(Metabolism of proteins);R-HSA-71291(Metabolism of amino acids and derivatives);R-HSA-72766(Translation)	-	IPR020056(Ribosomal protein L25/Gln-tRNA synthetase, N-terminal);IPR014729(Rossmann-like alpha/beta/alpha sandwich fold);IPR020058(Glutamyl/glutaminyl-tRNA synthetase, class Ib, catalytic domain);IPR020059(Glutamyl/glutaminyl-tRNA synthetase, class Ib, anti-codon binding domain);IPR007638(Glutaminyl-tRNA synthetase, class Ib, non-specific RNA-binding domain 2);IPR001412(Aminoacyl-tRNA synthetase,…	cytosol
P11766	ADH5	GO:0005829(cytosol);GO:0070062(extracellular exosome);GO:0005739(mitochondrion);GO:0004024(alcohol dehydrogenase activity, zinc-dependent);GO:0009055(electron transfer activity);GO:0005504(fatty acid binding);GO:0018467(formaldehyde dehydrogenase activity);GO:0042802(identical protein binding);GO:0051903(S-(hydroxymethyl)glutathione dehydrogenase activity);GO:0106322(S-(hydroxymethyl)glutathione …	00010(Glycolysis / Gluconeogenesis);00071(Fatty acid degradation);00350(Tyrosine metabolism);00620(Pyruvate metabolism);00830(Retinol metabolism);00980(Metabolism of xenobiotics by cytochrome P450);00982(Drug metabolism);01100(Metabolic pathways);01200(Carbon metabolism);04936(Alcoholic liver disease)	R-HSA-1430728(Metabolism);R-HSA-211859(Biological oxidations);R-HSA-211945(Phase I - Functionalization of compounds);R-HSA-71384(Ethanol oxidation)	DOID:162(cancer);DOID:684(hepatocellular carcinoma)	IPR013154(Alcohol dehydrogenase-like, N-terminal);IPR036291(NAD(P)-binding domain superfamily);IPR011032(GroES-like superfamily);IPR013149(Alcohol dehydrogenase-like, C-terminal);IPR014183(Alcohol dehydrogenase class III);IPR002328(Alcohol dehydrogenase, zinc-type, conserved site)	cytosol
P34897	SHMT2	GO:0070552(BRISC complex);GO:0005737(cytoplasm);GO:0005829(cytosol);GO:0070062(extracellular exosome);GO:0015630(microtubule cytoskeleton);GO:0005743(mitochondrial inner membrane);GO:0005758(mitochondrial intermembrane space);GO:0005759(mitochondrial matrix);GO:0042645(mitochondrial nucleoid);GO:0005739(mitochondrion);GO:0005634(nucleus);GO:0003682(chromatin binding);GO:0004372(glycine hydroxymet…	00260(Glycine, serine and threonine metabolism);00630(Glyoxylate and dicarboxylate metabolism);00670(One carbon pool by folate);01100(Metabolic pathways);01200(Carbon metabolism);01230(Biosynthesis of amino acids);01240(Biosynthesis of cofactors);01523(Antifolate resistance)	R-HSA-1430728(Metabolism);R-HSA-162582(Signal Transduction);R-HSA-194315(Signaling by Rho GTPases);R-HSA-196757(Metabolism of folate and pterines);R-HSA-196849(Metabolism of water-soluble vitamins and cofactors);R-HSA-196854(Metabolism of vitamins and cofactors);R-HSA-9012999(RHO GTPase cycle);R-HSA-9013408(RHOG GTPase cycle);R-HSA-9716542(Signaling by Rho GTPases, Miro GTPases and RHOBTB3)	DOID:4(disease)	IPR039429(Serine hydroxymethyltransferase-like domain);IPR015424(Pyridoxal phosphate-dependent transferase);IPR001085(Serine hydroxymethyltransferase);IPR015422(Pyridoxal phosphate-dependent transferase, small domain);IPR015421(Pyridoxal phosphate-dependent transferase, major domain);IPR019798(Serine hydroxymethyltransferase, pyridoxal phosphate binding site)	mitochondria
P08727	KRT19	GO:0016327(apicolateral plasma membrane);GO:0071944(cell periphery);GO:0043034(costamere);GO:0005829(cytosol);GO:0070062(extracellular exosome);GO:0005882(intermediate filament);GO:0005886(plasma membrane);GO:0042383(sarcolemma);GO:1990357(terminal web);GO:0030018(Z disc);GO:0005200(structural constituent of cytoskeleton);GO:0008307(structural constituent of muscle);GO:0060706(cell differentiatio…	04915(Estrogen signaling pathway);05150(Staphylococcus aureus infection)	R-HSA-1266738(Developmental Biology);R-HSA-6805567(Keratinization);R-HSA-6809371(Formation of the cornified envelope)	DOID:12236(primary biliary cholangitis);DOID:1542(head and neck carcinoma);DOID:162(cancer);DOID:170(endocrine gland cancer);DOID:1749(squamous cell carcinoma);DOID:1800(neuroendocrine carcinoma);DOID:3113(papillary carcinoma);DOID:3284(thymic carcinoma);DOID:3443(mammary Paget's disease);DOID:3905(lung carcinoma);DOID:3908(lung non-small cell carcinoma);DOID:3962(thyroid gland follicular carcino…	IPR039008(Intermediate filament, rod domain);IPR002957(Keratin, type I);IPR018039(Intermediate filament protein, conserved site)	mitochondria
O75643	SNRNP200	GO:0071013(catalytic step 2 spliceosome);GO:0016020(membrane);GO:0005654(nucleoplasm);GO:0005634(nucleus);GO:0005681(spliceosomal complex);GO:0071006(U2-type catalytic step 1 spliceosome);GO:0071005(U2-type precatalytic spliceosome);GO:0046540(U4/U6 x U5 tri-snRNP complex);GO:0005682(U5 snRNP);GO:0005524(ATP binding);GO:0016887(ATP hydrolysis activity);GO:0004386(helicase activity);GO:0042802(ide…	03040(Spliceosome)	R-HSA-72163(mRNA Splicing - Major Pathway);R-HSA-72165(mRNA Splicing - Minor Pathway);R-HSA-72172(mRNA Splicing);R-HSA-72203(Processing of Capped Intron-Containing Pre-mRNA);R-HSA-8953854(Metabolism of RNA)	DOID:10584(retinitis pigmentosa);DOID:3612(retinitis)	IPR027417(P-loop containing nucleoside triphosphate hydrolase);IPR004179(Sec63 domain);IPR036388(Winged helix-like DNA-binding domain superfamily);IPR035892(C2 domain superfamily);IPR014756(Immunoglobulin E-set);IPR014001(Helicase superfamily 1/2, ATP-binding domain);IPR011545(DEAD/DEAH box helicase domain);IPR001650(Helicase, C-terminal);IPR041094(Brr2, N-terminal helicase PWI domain);IPR036390(…	cytosol
Q9BRX8	PRXL2A	GO:0005737(cytoplasm);GO:0005576(extracellular region);GO:0016209(antioxidant activity);GO:0045670(regulation of osteoclast differentiation)	-	-	-	IPR032801(Peroxiredoxin-like 2A/B/C)	extracellular
Q99707	MTR	GO:0005829(cytosol);GO:0031419(cobalamin binding);GO:0008705(methionine synthase activity);GO:0008270(zinc ion binding);GO:0031103(axon regeneration);GO:0071732(cellular response to nitric oxide);GO:0009235(cobalamin metabolic process);GO:0050667(homocysteine metabolic process);GO:0009086(methionine biosynthetic process);GO:0032259(methylation);GO:0007399(nervous system development);GO:0048678(re…	00270(Cysteine and methionine metabolism);00450(Selenocompound metabolism);00670(One carbon pool by folate);01100(Metabolic pathways);01230(Biosynthesis of amino acids)	R-HSA-1430728(Metabolism);R-HSA-156580(Phase II - Conjugation of compounds);R-HSA-156581(Methylation);R-HSA-1614635(Sulfur amino acid metabolism);R-HSA-162582(Signal Transduction);R-HSA-1643685(Disease);R-HSA-194315(Signaling by Rho GTPases);R-HSA-196741(Cobalamin (Cbl, vitamin B12) transport and metabolism);R-HSA-196849(Metabolism of water-soluble vitamins and cofactors);R-HSA-196854(Metabolism …	DOID:10763(hypertension);DOID:10825(essential hypertension);DOID:11934(head and neck cancer);DOID:1240(leukemia);DOID:14330(Parkinson's disease);DOID:1542(head and neck carcinoma);DOID:162(cancer);DOID:1682(congenital heart disease);DOID:178(vascular disease);DOID:225(syndrome);DOID:3393(coronary artery disease);DOID:3565(meningioma);DOID:657(adenoma);DOID:674(cleft palate);DOID:768(retinoblastom…	IPR003759(Cobalamin (vitamin B12)-binding module, cap domain);IPR036589(Homocysteine-binding domain superfamily);IPR037010(Vitamin B12-dependent methionine synthase, activation domain superfamily);IPR036594(Methionine synthase domain);IPR004223(Vitamin B12-dependent methionine synthase, activation domain);IPR006158(Cobalamin (vitamin B12)-binding domain);IPR011005(Dihydropteroate synthase-like);I…	cytosol
P11172	UMPS	GO:0005737(cytoplasm);GO:0005829(cytosol);GO:0005634(nucleus);GO:0042802(identical protein binding);GO:0004588(orotate phosphoribosyltransferase activity);GO:0004590(orotidine-5'-phosphate decarboxylase activity);GO:0006207('de novo' pyrimidine nucleobase biosynthetic process);GO:0044205('de novo' UMP biosynthetic process);GO:0071466(cellular response to xenobiotic stimulus);GO:0007565(female pre…	00240(Pyrimidine metabolism);00983(Drug metabolism);01100(Metabolic pathways);01240(Biosynthesis of cofactors)	R-HSA-1430728(Metabolism);R-HSA-15869(Metabolism of nucleotides);R-HSA-500753(Pyrimidine biosynthesis);R-HSA-8956320(Nucleotide biosynthesis)	DOID:162(cancer);DOID:1749(squamous cell carcinoma)	IPR011060(Ribulose-phosphate binding barrel);IPR018089(Orotidine 5'-phosphate decarboxylase, active site);IPR001754(Orotidine 5'-phosphate decarboxylase domain);IPR013785(Aldolase-type TIM barrel);IPR029057(Phosphoribosyltransferase-like);IPR000836(Phosphoribosyltransferase domain);IPR014732(Orotidine 5'-phosphate decarboxylase);IPR023031(Orotate phosphoribosyltransferase);IPR004467(Orotate phosp…	mitochondria
Q96HJ9	FMC1	GO:0005739(mitochondrion);GO:0033615(mitochondrial proton-transporting ATP synthase complex assembly);GO:0050995(negative regulation of lipid catabolic process);GO:0061469(regulation of type B pancreatic cell proliferation)	-	-	-	IPR037667(Protein FMC1 homologue)	mitochondria
Q92616	GCN1	GO:0005737(cytoplasm);GO:0005829(cytosol);GO:0022626(cytosolic ribosome);GO:0016020(membrane);GO:0005844(polysome);GO:0005840(ribosome);GO:0045296(cadherin binding);GO:0060090(molecular adaptor activity);GO:0019887(protein kinase regulator activity);GO:0043539(protein serine/threonine kinase activator activity);GO:0003723(RNA binding);GO:0170011(stalled ribosome sensor activity);GO:0008135(transl…	-	R-HSA-2262752(Cellular responses to stress);R-HSA-8953897(Cellular responses to stimuli);R-HSA-9633012(Response of EIF2AK4 (GCN2) to amino acid deficiency);R-HSA-9711097(Cellular response to starvation)	-	IPR021133(HEAT, type 2);IPR011989(Armadillo-like helical);IPR016024(Armadillo-type fold);IPR034085(TOG domain)	plasma membrane
P07814	EPRS1	GO:0017101(aminoacyl-tRNA synthetase multienzyme complex);GO:0005737(cytoplasm);GO:0005829(cytosol);GO:0097452(GAIT complex);GO:0016020(membrane);GO:0005886(plasma membrane);GO:1990904(ribonucleoprotein complex);GO:0005524(ATP binding);GO:0004818(glutamate-tRNA ligase activity);GO:0051020(GTPase binding);GO:0042802(identical protein binding);GO:0004827(proline-tRNA ligase activity);GO:0042803(pro…	00860(Porphyrin metabolism);00970(Aminoacyl-tRNA biosynthesis);01100(Metabolic pathways);01240(Biosynthesis of cofactors)	R-HSA-1430728(Metabolism);R-HSA-2408522(Selenoamino acid metabolism);R-HSA-379716(Cytosolic tRNA aminoacylation);R-HSA-379724(tRNA Aminoacylation);R-HSA-392499(Metabolism of proteins);R-HSA-6782315(tRNA modification in the nucleus and cytosol);R-HSA-71291(Metabolism of amino acids and derivatives);R-HSA-72306(tRNA processing);R-HSA-72766(Translation);R-HSA-8953854(Metabolism of RNA)	-	IPR000738(WHEP-TRS domain);IPR020058(Glutamyl/glutaminyl-tRNA synthetase, class Ib, catalytic domain);IPR016061(Proline-tRNA ligase, class II, C-terminal);IPR033721(Prolyl-tRNA synthetase, catalytic domain);IPR045864(Class II Aminoacyl-tRNA synthetase/Biotinyl protein ligase (BPL) and lipoyl protein ligase (LPL));IPR000924(Glutamyl/glutaminyl-tRNA synthetase);IPR011035(Ribosomal protein L25/Gln-t…	cytosol
Q6PGP7	SKIC3	GO:0005737(cytoplasm);GO:0005829(cytosol);GO:0000791(euchromatin);GO:0005654(nucleoplasm);GO:0005634(nucleus);GO:0055087(Ski complex);GO:0070478(nuclear-transcribed mRNA catabolic process, 3'-5' exonucleolytic nonsense-mediated decay);GO:0034427(nuclear-transcribed mRNA catabolic process, exonucleolytic, 3'-5');GO:0072344(rescue of stalled ribosome)	03018(RNA degradation)	R-HSA-429914(Deadenylation-dependent mRNA decay);R-HSA-429958(mRNA decay by 3' to 5' exoribonuclease);R-HSA-8953854(Metabolism of RNA)	-	IPR019734(Tetratricopeptide repeat);IPR011990(Tetratricopeptide-like helical domain superfamily);IPR039226(Ski3/TTC37)	cytosol
Q8IZ83	ALDH16A1	GO:0016020(membrane);GO:0016620(oxidoreductase activity, acting on the aldehyde or oxo group of donors, NAD or NADP as acceptor)	-	-	-	IPR016162(Aldehyde dehydrogenase, N-terminal);IPR016161(Aldehyde/histidinol dehydrogenase);IPR011408(Aldehyde dehydrogenase);IPR016163(Aldehyde dehydrogenase, C-terminal);IPR015590(Aldehyde dehydrogenase domain)	plasma membrane
P12821	ACE	GO:0009925(basal plasma membrane);GO:0031526(brush border membrane);GO:0005768(endosome);GO:0009897(external side of plasma membrane);GO:0070062(extracellular exosome);GO:0005576(extracellular region);GO:0005615(extracellular space);GO:0005764(lysosome);GO:0005886(plasma membrane);GO:0097225(sperm midpiece);GO:0003779(actin binding);GO:0031711(bradykinin receptor binding);GO:0005516(calmodulin bi…	04614(Renin-angiotensin system);04924(Renin secretion);05142(Chagas disease);05171(Coronavirus disease);05410(Hypertrophic cardiomyopathy);05415(Diabetic cardiomyopathy)	R-HSA-2022377(Metabolism of Angiotensinogen to Angiotensins);R-HSA-2980736(Peptide hormone metabolism);R-HSA-392499(Metabolism of proteins)	DOID:10325(silicosis);DOID:1036(chronic leukemia);DOID:10591(pre-eclampsia);DOID:10603(glucose intolerance);DOID:10652(Alzheimer's disease);DOID:1074(kidney failure);DOID:10763(hypertension);DOID:10825(essential hypertension);DOID:10871(age related macular degeneration);DOID:10923(sickle cell anemia);DOID:10952(nephritis);DOID:11077(brucellosis);DOID:11162(respiratory failure);DOID:11335(sarcoido…	IPR001548(Peptidase M2, peptidyl-dipeptidase A)	extracellular
O75390	CS	GO:0070062(extracellular exosome);GO:0005759(mitochondrial matrix);GO:0005739(mitochondrion);GO:0005634(nucleus);GO:0004108(citrate (Si)-synthase activity);GO:0003723(RNA binding);GO:0005975(carbohydrate metabolic process);GO:0006101(citrate metabolic process);GO:0006099(tricarboxylic acid cycle)	00020(Citrate cycle (TCA cycle));00630(Glyoxylate and dicarboxylate metabolism);01100(Metabolic pathways);01200(Carbon metabolism);01210(2-Oxocarboxylic acid metabolism);01230(Biosynthesis of amino acids)	R-HSA-1268020(Mitochondrial protein import);R-HSA-1428517(The citric acid (TCA) cycle and respiratory electron transport);R-HSA-1430728(Metabolism);R-HSA-71403(Citric acid cycle (TCA cycle));R-HSA-71406(Pyruvate metabolism and Citric Acid (TCA) cycle);R-HSA-9609507(Protein localization)	DOID:162(cancer)	IPR002020(Citrate synthase);IPR016143(Citrate synthase-like, small alpha subdomain);IPR010109(Citrate synthase, eukaryotic-type);IPR016142(Citrate synthase-like, large alpha subdomain);IPR036969(Citrate synthase superfamily);IPR019810(Citrate synthase active site)	mitochondria
P49327	FASN	GO:0005737(cytoplasm);GO:0005829(cytosol);GO:0070062(extracellular exosome);GO:0042587(glycogen granule);GO:0005794(Golgi apparatus);GO:0042470(melanosome);GO:0016020(membrane);GO:0005886(plasma membrane);acyl-carrier-protein((3R)-3-hydroxydecanoyl-[acyl-carrier-protein] dehydratase activity);acyl-carrier-protein((3R)-3-hydroxyoctanoyl-[acyl-carrier-protein] dehydratase activity);acyl-carrier-pro…	00061(Fatty acid biosynthesis);01100(Metabolic pathways);01212(Fatty acid metabolism);04152(AMPK signaling pathway);04910(Insulin signaling pathway);04936(Alcoholic liver disease)	R-HSA-1430728(Metabolism);R-HSA-1430728(Metabolism);R-HSA-162582(Signal Transduction);R-HSA-163685(Integration of energy metabolism);R-HSA-163765(ChREBP activates metabolic gene expression);R-HSA-1655829(Regulation of cholesterol biosynthesis by SREBP (SREBF));R-HSA-196849(Metabolism of water-soluble vitamins and cofactors);R-HSA-196854(Metabolism of vitamins and cofactors);R-HSA-199220(Vitamin B…	DOID:10283(prostate cancer);DOID:162(cancer);DOID:1749(squamous cell carcinoma);DOID:1883(hepatitis C);DOID:2237(hepatitis);DOID:3443(mammary Paget's disease);DOID:3498(pancreatic ductal adenocarcinoma);DOID:3565(meningioma);DOID:409(liver disease);DOID:4195(hyperglycemia);DOID:5683(hereditary breast ovarian cancer syndrome);DOID:9352(type 2 diabetes mellitus);DOID:9452(fatty liver disease);DOID:…	IPR020843(Polyketide synthase, enoylreductase domain);IPR036291(NAD(P)-binding domain superfamily);IPR001031(Thioesterase);IPR018201(Beta-ketoacyl synthase, active site);IPR009081(Phosphopantetheine binding ACP domain);IPR014043(Acyl transferase);IPR006162(Phosphopantetheine attachment site);IPR016039(Thiolase-like);IPR020841(Polyketide synthase, beta-ketoacyl synthase domain);IPR016035(Acyl tran…	cytosol
P50583	NUDT2	GO:0005759(mitochondrial matrix);GO:0004081(bis(5'-nucleosyl)-tetraphosphatase (asymmetrical) activity);GO:0008803(bis(5'-nucleosyl)-tetraphosphatase (symmetrical) activity);GO:0005525(GTP binding);GO:0006167(AMP biosynthetic process);GO:0006915(apoptotic process);GO:0006754(ATP biosynthetic process);GO:0034599(cellular response to oxidative stress);GO:0006139(nucleobase-containing compound metab…	00230(Purine metabolism);00240(Pyrimidine metabolism);01100(Metabolic pathways)	R-HSA-2262752(Cellular responses to stress);R-HSA-3299685(Detoxification of Reactive Oxygen Species);R-HSA-8953897(Cellular responses to stimuli);R-HSA-9711123(Cellular response to chemical stress)	DOID:3459(breast carcinoma)	IPR000086(NUDIX hydrolase domain);IPR003565(Bis(5'-nucleosyl)-tetraphosphatase);IPR015797(NUDIX hydrolase-like domain superfamily);IPR020084(NUDIX hydrolase, conserved site)	mitochondria
P62910	RPL32	GO:0005737(cytoplasm);GO:0005829(cytosol);GO:0022625(cytosolic large ribosomal subunit);GO:0022626(cytosolic ribosome);GO:0016020(membrane);GO:0042788(polysomal ribosome);GO:0045202(synapse);GO:0003723(RNA binding);GO:0003735(structural constituent of ribosome);GO:0002181(cytoplasmic translation);GO:0006412(translation)	03010(Ribosome);05171(Coronavirus disease)	R-HSA-1266738(Developmental Biology);R-HSA-1430728(Metabolism);R-HSA-156827(L13a-mediated translational silencing of Ceruloplasmin expression);R-HSA-156842(Eukaryotic Translation Elongation);R-HSA-156902(Peptide chain elongation);R-HSA-1643685(Disease);R-HSA-168255(Influenza Infection);R-HSA-168273(Influenza Viral RNA Transcription and Replication);R-HSA-1799339(SRP-dependent cotranslational prot…	-	IPR001515(Ribosomal protein L32e);IPR018263(Ribosomal protein L32e, conserved site);IPR036351(Ribosomal protein L32e superfamily)	cytosol
Q9UNQ2	DIMT1	GO:0005829(cytosol);GO:0005730(nucleolus);GO:0005654(nucleoplasm);GO:0032040(small-subunit processome);GO:0052909(18S rRNA (adenine(1779)-N(6)/adenine(1780)-N(6))-dimethyltransferase activity);GO:0003723(RNA binding);GO:0000179(rRNA (adenine-N6,N6-)-dimethyltransferase activity);GO:2000234(positive regulation of rRNA processing);GO:0042274(ribosomal small subunit biogenesis);GO:0031167(rRNA methy…	-	R-HSA-6790901(rRNA modification in the nucleus and cytosol);R-HSA-72312(rRNA processing);R-HSA-8868773(rRNA processing in the nucleus and cytosol);R-HSA-8953854(Metabolism of RNA)	-	IPR001737(Ribosomal RNA adenine methyltransferase KsgA/Erm);IPR020596(Ribosomal RNA adenine methylase transferase, conserved site);IPR011530(Ribosomal RNA adenine dimethylase);IPR020598(Ribosomal RNA adenine methylase transferase, N-terminal);IPR029063(S-adenosyl-L-methionine-dependent methyltransferase superfamily)	cytosol
P78527	PRKDC	GO:0000785(chromatin);GO:0000781(chromosome, telomeric region);GO:0005829(cytosol);GO:0070418(DNA-dependent protein kinase complex);GO:0005958(DNA-dependent protein kinase-DNA ligase 4 complex);GO:0016020(membrane);GO:0070419(nonhomologous end joining complex);GO:0005730(nucleolus);GO:0005654(nucleoplasm);GO:0005634(nucleus);GO:0032991(protein-containing complex);GO:0032993(protein-DNA complex);G…	03450(Non-homologous end-joining);04110(Cell cycle)	R-HSA-168249(Innate Immune System);R-HSA-168256(Immune System);R-HSA-1834941(STING mediated induction of host immune responses);R-HSA-1834949(Cytosolic sensors of pathogen-associated DNA );R-HSA-3270619(IRF3-mediated induction of type I IFN);R-HSA-392499(Metabolism of proteins);R-HSA-5693532(DNA Double-Strand Break Repair);R-HSA-5693571(Nonhomologous End-Joining (NHEJ));R-HSA-597592(Post-translat…	DOID:1240(leukemia);DOID:12698(gynecomastia);DOID:12704(ataxia telangiectasia);DOID:1272(telangiectasis);DOID:162(cancer);DOID:3459(breast carcinoma);DOID:4001(ovarian carcinoma);DOID:7148(rheumatoid arthritis);DOID:848(arthritis)	IPR046804(DNA-PKcs, N-terminal);IPR014009(PIK-related kinase);IPR000403(Phosphatidylinositol 3-/4-kinase, catalytic domain);IPR012582(DNA-dependent protein kinase catalytic subunit, CC3);IPR018936(Phosphatidylinositol 3/4-kinase, conserved site);IPR003152(FATC domain);IPR046803(DNA-dependent protein kinase catalytic subunit, CC1/2);IPR016024(Armadillo-type fold);IPR036940(Phosphatidylinositol 3-/…	cytosol
O95831	AIFM1	GO:0005737(cytoplasm);GO:0005829(cytosol);GO:0005743(mitochondrial inner membrane);GO:0005758(mitochondrial intermembrane space);GO:0005739(mitochondrion);GO:0005634(nucleus);GO:0048471(perinuclear region of cytoplasm);GO:0003677(DNA binding);GO:0071949(FAD binding);GO:0016174(NAD(P)H oxidase H2O2-forming activity);GO:0003954(NADH dehydrogenase activity);GO:0016651(oxidoreductase activity, acting…	04210(Apoptosis);04217(Necroptosis)	-	DOID:162(cancer);DOID:1749(squamous cell carcinoma);DOID:230(lateral sclerosis);DOID:326(ischemia);DOID:332(amyotrophic lateral sclerosis);DOID:3672(rhabdoid cancer);DOID:657(adenoma);DOID:769(neuroblastoma);DOID:10283(prostate cancer);DOID:1324(lung cancer);DOID:219(colon cancer)	IPR023753(FAD/NAD(P)-binding domain);IPR016156(FAD/NAD-linked reductase, dimerisation domain superfamily);IPR036188(FAD/NAD(P)-binding domain superfamily);IPR029324(Mitochondrial apoptosis-inducing factor, C-terminal domain)	mitochondria
Q13362	PPP2R5C	GO:0000775(chromosome, centromeric region);GO:0005829(cytosol);GO:0005794(Golgi apparatus);GO:0005654(nucleoplasm);GO:0005634(nucleus);GO:0000159(protein phosphatase type 2A complex);GO:0072542(protein phosphatase activator activity);GO:0019888(protein phosphatase regulator activity);GO:0006977(DNA damage response, signal transduction by p53 class mediator resulting in cell cycle arrest);GO:00427…	03015(mRNA surveillance pathway);04071(Sphingolipid signaling pathway);04110(Cell cycle);04114(Oocyte meiosis);04151(PI3K-Akt signaling pathway);04152(AMPK signaling pathway);04261(Adrenergic signaling in cardiomyocytes);04660(T cell receptor signaling pathway);04728(Dopaminergic synapse);05165(Human papillomavirus infection)	R-HSA-109582(Hemostasis);R-HSA-1257604(PIP3 activates AKT signaling);R-HSA-1280218(Adaptive Immune System);R-HSA-141424(Amplification of signal from the kinetochores);R-HSA-141444(Amplification of signal from unattached kinetochores via a MAD2 inhibitory signal);R-HSA-162582(Signal Transduction);R-HSA-162582(Signal Transduction);R-HSA-1640170(Cell Cycle);R-HSA-1643685(Disease);R-HSA-168256(Immune…	-	IPR002554(Protein phosphatase 2A, regulatory B subunit, B56);IPR011989(Armadillo-like helical);IPR016024(Armadillo-type fold)	cytosol
Q07954	LRP1	GO:0016323(basolateral plasma membrane);GO:0005905(clathrin-coated pit);GO:0005856(cytoskeleton);GO:0005769(early endosome);GO:0030666(endocytic vesicle membrane);GO:0005925(focal adhesion);GO:0005794(Golgi apparatus);GO:0062136(low-density lipoprotein receptor complex);GO:0005765(lysosomal membrane);GO:0016020(membrane);GO:0005634(nucleus);GO:0005886(plasma membrane);GO:0098797(plasma membrane p…	04148(Efferocytosis);04979(Cholesterol metabolism);05010(Alzheimer disease);05144(Malaria)	R-HSA-1430728(Metabolism);R-HSA-196854(Metabolism of vitamins and cofactors);R-HSA-2168880(Scavenging of heme from plasma);R-HSA-2173782(Binding and Uptake of Ligands by Scavenger Receptors);R-HSA-2187338(Visual phototransduction);R-HSA-5653656(Vesicle-mediated transport);R-HSA-6806667(Metabolism of fat-soluble vitamins);R-HSA-9709957(Sensory Perception);R-HSA-975634(Retinoid metabolism and trans…	DOID:10652(Alzheimer's disease);DOID:1115(sarcoma);DOID:13810(familial hypercholesterolemia);DOID:162(cancer);DOID:1936(atherosclerosis);DOID:3963(thyroid gland carcinoma);DOID:4450(renal cell carcinoma);DOID:635(acquired immunodeficiency syndrome);DOID:7148(rheumatoid arthritis);DOID:848(arthritis);DOID:9538(multiple myeloma);DOID:4(disease);DOID:8632(Kaposi's sarcoma);DOID:4766(embryoma)	IPR002172(Low-density lipoprotein (LDL) receptor class A repeat);IPR023415(Low-density lipoprotein (LDL) receptor class A, conserved site);IPR026823(Complement Clr-like EGF domain);IPR000033(LDLR class B repeat);IPR036055(LDL receptor-like superfamily);IPR000742(EGF-like domain);IPR009030(Growth factor receptor cysteine-rich domain superfamily);IPR011042(Six-bladed beta-propeller, TolB-like);IPR0…	plasma membrane
P04114	APOB	GO:0042627(chylomicron);GO:0034360(chylomicron remnant);GO:0030669(clathrin-coated endocytic vesicle membrane);GO:0005737(cytoplasm);GO:0005829(cytosol);GO:0005769(early endosome);GO:0071682(endocytic vesicle lumen);GO:0070971(endoplasmic reticulum exit site);GO:0005788(endoplasmic reticulum lumen);GO:0005789(endoplasmic reticulum membrane);GO:0031904(endosome lumen);GO:0010008(endosome membrane)…	04975(Fat digestion and absorption);04977(Vitamin digestion and absorption);04979(Cholesterol metabolism);05417(Lipid and atherosclerosis)	R-HSA-109582(Hemostasis);R-HSA-1430728(Metabolism);R-HSA-1430728(Metabolism);R-HSA-168249(Innate Immune System);R-HSA-168256(Immune System);R-HSA-168898(Toll-like Receptor Cascades);R-HSA-174824(Plasma lipoprotein assembly, remodeling, and clearance);R-HSA-174824(Plasma lipoprotein assembly, remodeling, and clearance);R-HSA-196854(Metabolism of vitamins and cofactors);R-HSA-196854(Metabolism of v…	DOID:10211(cholelithiasis);DOID:10763(hypertension);DOID:10825(essential hypertension);DOID:114(heart disease);DOID:1168(familial hyperlipidemia);DOID:1184(nephrotic syndrome);DOID:12336(male infertility);DOID:13809(familial combined hyperlipidemia);DOID:13810(familial hypercholesterolemia);DOID:1386(abetalipoproteinemia);DOID:1390(hypobetalipoproteinemia);DOID:1498(cholera);DOID:1574(alcohol use…	IPR011030(Lipovitellin-phosvitin complex, superhelical domain);IPR015819(Lipid transport protein, beta-sheet shell);IPR015816(Vitellinogen, beta-sheet N-terminal);IPR015255(Vitellinogen, open beta-sheet);IPR001747(Vitellogenin, N-terminal);IPR015817(Vitellinogen, open beta-sheet, subdomain 1);IPR009454(Lipid transport, open beta-sheet);IPR022176(Apolipoprotein B100 C-terminal);IPR016024(Armadillo…	endoplasmic reticulum
Q9BS40	LXN	GO:0005737(cytoplasm);GO:0005615(extracellular space);GO:0008201(heparin binding);GO:0008191(metalloendopeptidase inhibitor activity);GO:0050965(detection of temperature stimulus involved in sensory perception of pain);GO:0006954(inflammatory response);GO:0010466(negative regulation of peptidase activity)	-	-	-	IPR009684(Proteinase inhibitor I47, latexin);IPR046350(Cystatin superfamily)	cytosol
P54886	ALDH18A1	GO:0005743(mitochondrial inner membrane);GO:0005739(mitochondrion);GO:0005524(ATP binding);GO:0004349(glutamate 5-kinase activity);GO:0004350(glutamate-5-semialdehyde dehydrogenase activity);GO:0042802(identical protein binding);GO:0003723(RNA binding);GO:0019240(citrulline biosynthetic process);GO:0006536(glutamate metabolic process);GO:0055129(L-proline biosynthetic process);GO:0006592(ornithin…	00330(Arginine and proline metabolism);01100(Metabolic pathways);01230(Biosynthesis of amino acids)	-	-	IPR019797(Glutamate 5-kinase, conserved site);IPR005766(Delta l-pyrroline-5-carboxylate synthetase);IPR001057(Glutamate/acetylglutamate kinase);IPR001048(Aspartate/glutamate/uridylate kinase);IPR036393(Acetylglutamate kinase-like superfamily);IPR005715(Glutamate 5-kinase/delta-1-pyrroline-5-carboxylate synthase);IPR020593(Gamma-glutamyl phosphate reductase GPR, conserved site);IPR000965(GPR domai…	mitochondria
Q16891	IMMT	GO:0016020(membrane);GO:0140275(MIB complex);GO:0061617(MICOS complex);GO:0044284(mitochondrial crista junction);GO:0005743(mitochondrial inner membrane);GO:0005758(mitochondrial intermembrane space);GO:0005739(mitochondrion);GO:0001401(SAM complex);GO:0003723(RNA binding);GO:0042407(cristae formation);GO:0007007(inner mitochondrial membrane organization);GO:0051560(mitochondrial calcium ion home…	-	R-HSA-1592230(Mitochondrial biogenesis);R-HSA-1852241(Organelle biogenesis and maintenance);R-HSA-8949613(Cristae formation)	DOID:225(syndrome)	IPR019133(MICOS complex subunit MIC60)	mitochondria
O60725	ICMT	GO:0005783(endoplasmic reticulum);GO:0005789(endoplasmic reticulum membrane);GO:0016020(membrane);GO:0003880(protein C-terminal carboxyl O-methyltransferase activity);GO:0004671(protein C-terminal S-isoprenylcysteine carboxyl O-methyltransferase activity);GO:0006481(C-terminal protein methylation);GO:0036211(protein modification process);GO:0006612(protein targeting to membrane);GO:0046498(S-aden…	00900(Terpenoid backbone biosynthesis)	R-HSA-162582(Signal Transduction);R-HSA-163841(Gamma carboxylation, hypusinylation, hydroxylation, and arylsulfatase activation);R-HSA-392499(Metabolism of proteins);R-HSA-5673001(RAF/MAP kinase cascade);R-HSA-5683057(MAPK family signaling cascades);R-HSA-5684996(MAPK1/MAPK3 signaling);R-HSA-597592(Post-translational protein modification);R-HSA-9648002(RAS processing)	DOID:769(neuroblastoma)	IPR007269(Isoprenylcysteine carboxyl methyltransferase);IPR025770(Protein-S-isoprenylcysteine O-methyltransferase)	plasma membrane
P63010	AP2B1	GO:0030122(AP-2 adaptor complex);GO:0030131(clathrin adaptor complex);GO:0045334(clathrin-coated endocytic vesicle);GO:0030669(clathrin-coated endocytic vesicle membrane);GO:0009898(cytoplasmic side of plasma membrane);GO:0005829(cytosol);GO:0030666(endocytic vesicle membrane);GO:0036020(endolysosome membrane);GO:0098978(glutamatergic synapse);GO:0016020(membrane);GO:0005886(plasma membrane);GO:0…	04144(Endocytosis);04721(Synaptic vesicle cycle);04961(Endocrine and other factor-regulated calcium reabsorption);05016(Huntington disease)	R-HSA-1266738(Developmental Biology);R-HSA-1266738(Developmental Biology);R-HSA-1280218(Adaptive Immune System);R-HSA-162582(Signal Transduction);R-HSA-162582(Signal Transduction);R-HSA-162906(HIV Infection);R-HSA-162909(Host Interactions of HIV factors);R-HSA-1643685(Disease);R-HSA-164938(Nef-mediates down modulation of cell surface receptors by recruiting them to clathrin adapters);R-HSA-164952…	DOID:3247(rhabdomyosarcoma)	IPR002553(Clathrin/coatomer adaptor, adaptin-like, N-terminal);IPR009028(Coatomer/calthrin adaptor appendage, C-terminal subdomain);IPR026739(AP complex subunit beta);IPR015151(Beta-adaptin appendage, C-terminal subdomain);IPR016342(AP-1/2/4 complex subunit beta);IPR012295(TBP domain superfamily);IPR013041(Clathrin adaptor, appendage, Ig-like subdomain superfamily);IPR016024(Armadillo-type fold);…	plasma membrane
Q9BTW9	TBCD	GO:0005912(adherens junction);GO:0005923(bicellular tight junction);GO:0005813(centrosome);GO:0005737(cytoplasm);GO:0016328(lateral plasma membrane);GO:0005874(microtubule);GO:0048487(beta-tubulin binding);GO:0005096(GTPase activator activity);GO:0051087(protein-folding chaperone binding);GO:0034333(adherens junction assembly);GO:0070830(bicellular tight junction assembly);GO:0048667(cell morphog…	-	R-HSA-389977(Post-chaperonin tubulin folding pathway);R-HSA-391251(Protein folding);R-HSA-392499(Metabolism of proteins)	-	IPR011989(Armadillo-like helical);IPR033162(Tubulin-folding cofactor D);IPR022577(Tubulin-specific chaperone D, C-terminal);IPR016024(Armadillo-type fold)	cytosol
P42765	ACAA2	GO:0005759(mitochondrial matrix);GO:0005739(mitochondrion);GO:0003985(acetyl-CoA C-acetyltransferase activity);GO:0003988(acetyl-CoA C-acyltransferase activity);GO:0003986(acetyl-CoA hydrolase activity);GO:0047617(acyl-CoA hydrolase activity);GO:0102991(myristoyl-CoA hydrolase activity);GO:0016290(palmitoyl-CoA hydrolase activity);GO:0003723(RNA binding);GO:0071456(cellular response to hypoxia);G…	00062(Fatty acid elongation);00071(Fatty acid degradation);00280(Valine, leucine and isoleucine degradation);01100(Metabolic pathways);01212(Fatty acid metabolism)	R-HSA-1430728(Metabolism);R-HSA-556833(Metabolism of lipids);R-HSA-77289(Mitochondrial Fatty Acid Beta-Oxidation);R-HSA-8978868(Fatty acid metabolism)	-	IPR002155(Thiolase);IPR020616(Thiolase, N-terminal);IPR016039(Thiolase-like);IPR020617(Thiolase, C-terminal);IPR020610(Thiolase, active site);IPR020615(Thiolase, acyl-enzyme intermediate active site);IPR020613(Thiolase, conserved site)	mitochondria
P18206	VCL	GO:0005912(adherens junction);GO:0005903(brush border);GO:0042995(cell projection);GO:0044291(cell-cell contact zone);GO:0005911(cell-cell junction);GO:0030055(cell-substrate junction);GO:0043034(costamere);GO:0005737(cytoplasm);GO:0005856(cytoskeleton);GO:0005829(cytosol);GO:0070062(extracellular exosome);GO:0005576(extracellular region);GO:1903561(extracellular vesicle);GO:0005916(fascia adhere…	04510(Focal adhesion);04520(Adherens junction);04670(Leukocyte transendothelial migration);04810(Regulation of actin cytoskeleton);05100(Bacterial invasion of epithelial cells);05131(Shigellosis);05146(Amoebiasis)	R-HSA-109582(Hemostasis);R-HSA-114608(Platelet degranulation );R-HSA-162582(Signal Transduction);R-HSA-1643685(Disease);R-HSA-168249(Innate Immune System);R-HSA-168256(Immune System);R-HSA-397014(Muscle contraction);R-HSA-445355(Smooth Muscle Contraction);R-HSA-5663202(Diseases of signal transduction by growth factor receptors and second messengers);R-HSA-5673001(RAF/MAP kinase cascade);R-HSA-567…	DOID:11984(hypertrophic cardiomyopathy)	IPR036723(Alpha-catenin/vinculin-like superfamily);IPR000633(Vinculin, conserved site);IPR017997(Vinculin);IPR006077(Vinculin/alpha-catenin)	cytosol
P25787	PSMA2	GO:0005737(cytoplasm);GO:0005829(cytosol);GO:0070062(extracellular exosome);GO:0005576(extracellular region);GO:1904813(ficolin-1-rich granule lumen);GO:0005654(nucleoplasm);GO:0005634(nucleus);GO:0000932(P-body);GO:0000502(proteasome complex);GO:0005839(proteasome core complex);GO:0019773(proteasome core complex, alpha-subunit complex);GO:0034774(secretory granule lumen);GO:0043161(proteasome-me…	03050(Proteasome);05010(Alzheimer disease);05012(Parkinson disease);05014(Amyotrophic lateral sclerosis);05016(Huntington disease);05017(Spinocerebellar ataxia);05020(Prion disease);05022(Pathways of neurodegeneration)	R-HSA-109581(Apoptosis);R-HSA-1168372(Downstream signaling events of B Cell Receptor (BCR));R-HSA-1169091(Activation of NF-kappaB in B cells);R-HSA-1234174(Cellular response to hypoxia);R-HSA-1234176(Oxygen-dependent proline hydroxylation of Hypoxia-inducible Factor Alpha);R-HSA-1236974(ER-Phagosome pathway);R-HSA-1236975(Antigen processing-Cross presentation);R-HSA-1236975(Antigen processing-Cro…	-	IPR029055(Nucleophile aminohydrolases, N-terminal);IPR000426(Proteasome alpha-subunit, N-terminal domain);IPR001353(Proteasome, subunit alpha/beta);IPR023332(Proteasome alpha-type subunit)	cytosol
P07947	YES1	GO:0005884(actin filament);GO:0005829(cytosol);GO:0070062(extracellular exosome);GO:0031234(extrinsic component of cytoplasmic side of plasma membrane);GO:0005925(focal adhesion);GO:0005794(Golgi apparatus);GO:0005815(microtubule organizing center);GO:0005886(plasma membrane);GO:0005524(ATP binding);GO:0019899(enzyme binding);GO:0004715(non-membrane spanning protein tyrosine kinase activity);GO:0…	04520(Adherens junction)	R-HSA-109582(Hemostasis);R-HSA-1227986(Signaling by ERBB2);R-HSA-1266738(Developmental Biology);R-HSA-1266738(Developmental Biology);R-HSA-1280215(Cytokine Signaling in Immune system);R-HSA-1280215(Cytokine Signaling in Immune system);R-HSA-1280218(Adaptive Immune System);R-HSA-1433557(Signaling by SCF-KIT);R-HSA-1433557(Signaling by SCF-KIT);R-HSA-1433559(Regulation of KIT signaling);R-HSA-16258…	DOID:162(cancer);DOID:1749(squamous cell carcinoma);DOID:1909(melanoma);DOID:684(hepatocellular carcinoma);DOID:9351(diabetes mellitus)	IPR008266(Tyrosine-protein kinase, active site);IPR020635(Tyrosine-protein kinase, catalytic domain);IPR017441(Protein kinase, ATP binding site);IPR001452(SH3 domain);IPR000719(Protein kinase domain);IPR000980(SH2 domain);IPR035751(Tyrosine-protein kinase Yes, SH3 domain);IPR011009(Protein kinase-like domain superfamily);IPR036860(SH2 domain superfamily);IPR001245(Serine-threonine/tyrosine-protei…	cyto_mito
P08574	CYC1	GO:0016020(membrane);GO:0005743(mitochondrial inner membrane);GO:0005750(mitochondrial respiratory chain complex III);GO:0005739(mitochondrion);GO:0005634(nucleus);GO:0020037(heme binding);GO:0046872(metal ion binding);GO:0008121(ubiquinol-cytochrome-c reductase activity);GO:0045333(cellular respiration);GO:0006122(mitochondrial electron transport, ubiquinol to cytochrome c);GO:0033762(response t…	00190(Oxidative phosphorylation);01100(Metabolic pathways);04260(Cardiac muscle contraction);04714(Thermogenesis);04932(Non-alcoholic fatty liver disease);05010(Alzheimer disease);05012(Parkinson disease);05014(Amyotrophic lateral sclerosis);05016(Huntington disease);05020(Prion disease);05022(Pathways of neurodegeneration);05208(Chemical carcinogenesis);05415(Diabetic cardiomyopathy)	R-HSA-1268020(Mitochondrial protein import);R-HSA-1428517(The citric acid (TCA) cycle and respiratory electron transport);R-HSA-1430728(Metabolism);R-HSA-163200(Respiratory electron transport, ATP synthesis by chemiosmotic coupling, and heat production by uncoupling proteins.);R-HSA-611105(Respiratory electron transport);R-HSA-9609507(Protein localization)	-	IPR036909(Cytochrome c-like domain superfamily);IPR002326(Cytochrome c1);IPR021157(Cytochrome c1, transmembrane anchor, C-terminal)	mitochondria
Q9Y4L1	HYOU1	GO:0071682(endocytic vesicle lumen);GO:0005783(endoplasmic reticulum);GO:0034663(endoplasmic reticulum chaperone complex);GO:0005788(endoplasmic reticulum lumen);GO:0070062(extracellular exosome);GO:0005576(extracellular region);GO:0005925(focal adhesion);GO:0016020(membrane);GO:0005790(smooth endoplasmic reticulum);GO:0005524(ATP binding);GO:0140662(ATP-dependent protein folding chaperone);GO:00…	04141(Protein processing in endoplasmic reticulum)	R-HSA-2173782(Binding and Uptake of Ligands by Scavenger Receptors);R-HSA-2173782(Binding and Uptake of Ligands by Scavenger Receptors);R-HSA-2262752(Cellular responses to stress);R-HSA-3000484(Scavenging by Class F Receptors);R-HSA-3000484(Scavenging by Class F Receptors);R-HSA-381038(XBP1(S) activates chaperone genes);R-HSA-381070(IRE1alpha activates chaperones);R-HSA-381119(Unfolded Protein Re…	DOID:1074(kidney failure);DOID:326(ischemia);DOID:3602(toxic encephalopathy);DOID:3021(acute kidney failure)	IPR029047(Heat shock protein 70kD, peptide-binding domain superfamily);IPR018181(Heat shock protein 70, conserved site);IPR029048(Heat shock protein 70kD, C-terminal domain superfamily);IPR043129(ATPase, nucleotide binding domain);IPR013126(Heat shock protein 70 family)	endoplasmic reticulum
Q9Y6E0	STK24	GO:0005737(cytoplasm);GO:0005829(cytosol);GO:0070062(extracellular exosome);GO:0005794(Golgi apparatus);GO:0000139(Golgi membrane);GO:0005730(nucleolus);GO:0005654(nucleoplasm);GO:0005634(nucleus);GO:0005524(ATP binding);GO:0045296(cadherin binding);GO:0046872(metal ion binding);GO:0004672(protein kinase activity);GO:0106310(protein serine kinase activity);GO:0004674(protein serine/threonine kina…	-	R-HSA-109581(Apoptosis);R-HSA-111465(Apoptotic cleavage of cellular proteins);R-HSA-5357801(Programmed Cell Death);R-HSA-75153(Apoptotic execution phase)	-	IPR011009(Protein kinase-like domain superfamily);IPR017441(Protein kinase, ATP binding site);IPR000719(Protein kinase domain);IPR046409(Programmed cell death protein 10, dimerisation domain superfamily)	cytosol
Q86Y37	CACUL1	GO:0019901(protein kinase binding);GO:0031625(ubiquitin protein ligase binding);GO:0000082(G1/S transition of mitotic cell cycle);GO:0008284(positive regulation of cell population proliferation);GO:0045860(positive regulation of protein kinase activity);GO:0006511(ubiquitin-dependent protein catabolic process)	-	-	-	IPR016159(Cullin repeat-like-containing domain superfamily);IPR042652(CDK2-associated and cullin domain-containing protein 1);IPR001373(Cullin, N-terminal)	cytosol
Q9NXG2	THUMPD1	GO:0005654(nucleoplasm);GO:0003723(RNA binding);GO:0006400(tRNA modification)	-	R-HSA-6790901(rRNA modification in the nucleus and cytosol);R-HSA-72312(rRNA processing);R-HSA-8868773(rRNA processing in the nucleus and cytosol);R-HSA-8953854(Metabolism of RNA)	-	IPR040183(THUMP domain-containing protein 1-like);IPR004114(THUMP domain)	plasma membrane
Q8NF37	LPCAT1	GO:0035577(azurophil granule membrane);GO:0005783(endoplasmic reticulum);GO:0005789(endoplasmic reticulum membrane);GO:0005794(Golgi apparatus);GO:0000139(Golgi membrane);GO:0005811(lipid droplet);GO:0016020(membrane);GO:0005886(plasma membrane);GO:0003841(1-acylglycerol-3-phosphate O-acyltransferase activity);GO:0047184(1-acylglycerophosphocholine O-acyltransferase activity);GO:0047159(1-alkenyl…	00564(Glycerophospholipid metabolism);00565(Ether lipid metabolism);01100(Metabolic pathways)	R-HSA-1430728(Metabolism);R-HSA-1482788(Acyl chain remodelling of PC);R-HSA-1482925(Acyl chain remodelling of PG);R-HSA-1483166(Synthesis of PA);R-HSA-1483191(Synthesis of PC);R-HSA-1483206(Glycerophospholipid biosynthesis);R-HSA-1483257(Phospholipid metabolism);R-HSA-168249(Innate Immune System);R-HSA-168256(Immune System);R-HSA-556833(Metabolism of lipids);R-HSA-6798695(Neutrophil degranulation)	-	IPR002048(EF-hand domain);IPR002123(Phospholipid/glycerol acyltransferase);IPR045252(Lysophosphatidylcholine acyltransferase LPCAT1-like);IPR011992(EF-hand domain pair)	mitochondria
Q9Y639	NPTN	GO:0009986(cell surface);GO:0030425(dendrite);GO:0098982(GABA-ergic synapse);GO:0098978(glutamatergic synapse);GO:0001772(immunological synapse);GO:0060077(inhibitory synapse);GO:0098839(postsynaptic density membrane);GO:0048787(presynaptic active zone membrane);GO:0042734(presynaptic membrane);GO:0098685(Schaffer collateral - CA1 synapse);GO:0050839(cell adhesion molecule binding);GO:0044325(tra…	-	R-HSA-112314(Neurotransmitter receptors and postsynaptic signal transmission);R-HSA-112315(Transmission across Chemical Synapses);R-HSA-112316(Neuronal System);R-HSA-977443(GABA receptor activation)	DOID:5419(schizophrenia)	IPR007110(Immunoglobulin-like domain);IPR013783(Immunoglobulin-like fold);IPR036179(Immunoglobulin-like domain superfamily);IPR003599(Immunoglobulin subtype);IPR003598(Immunoglobulin subtype 2)	extracellular
P31146	CORO1A	GO:0005884(actin filament);GO:0030424(axon);GO:0005911(cell-cell junction);GO:0030864(cortical actin cytoskeleton);GO:0005737(cytoplasm);GO:0005829(cytosol);GO:0005769(early endosome);GO:0070062(extracellular exosome);GO:0098978(glutamatergic synapse);GO:0001772(immunological synapse);GO:0030027(lamellipodium);GO:0016020(membrane);GO:0001891(phagocytic cup);GO:0045335(phagocytic vesicle);GO:00306…	04145(Phagosome);05152(Tuberculosis)	R-HSA-1643685(Disease);R-HSA-5663205(Infectious disease);R-HSA-9635486(Infection with Mycobacterium tuberculosis);R-HSA-9636383(Prevention of phagosomal-lysosomal fusion);R-HSA-9637687(Suppression of phagosomal maturation);R-HSA-9637690(Response of Mtb to phagocytosis);R-HSA-9824439(Bacterial Infection Pathways)	-	IPR015943(WD40/YVTN repeat-like-containing domain superfamily);IPR019775(WD40 repeat, conserved site);IPR001680(WD40 repeat);IPR015049(Trimerisation motif);IPR015048(Domain of unknown function DUF1899);IPR036322(WD40-repeat-containing domain superfamily);IPR015505(Coronin)	mitochondria
Q96TA1	NIBAN2	GO:0005912(adherens junction);GO:0005737(cytoplasm);GO:0005829(cytosol);GO:0070062(extracellular exosome);GO:0005654(nucleoplasm);GO:0005634(nucleus);GO:0005886(plasma membrane);GO:0045296(cadherin binding);GO:0003713(transcription coactivator activity);GO:0007411(axon guidance);GO:0030154(cell differentiation);GO:0032274(gonadotropin secretion);GO:0016525(negative regulation of angiogenesis);GO:…	-	-	DOID:1909(melanoma)	IPR011993(PH-like domain superfamily);IPR026088(Niban-like);IPR001849(Pleckstrin homology domain)	cytosol
Q8IVP5	FUNDC1	GO:0005741(mitochondrial outer membrane);GO:0000422(autophagy of mitochondrion);GO:0001666(response to hypoxia);GO:0010243(response to organonitrogen compound)	04137(Mitophagy)	R-HSA-1632852(Macroautophagy);R-HSA-5205647(Mitophagy);R-HSA-8934903(Receptor Mediated Mitophagy);R-HSA-9612973(Autophagy);R-HSA-9663891(Selective autophagy)	-	IPR007014(FUN14)	cytosol
P51813	BMX	GO:0005829(cytosol);GO:0005654(nucleoplasm);GO:0005886(plasma membrane);GO:0032587(ruffle membrane);GO:0005524(ATP binding);GO:0046872(metal ion binding);GO:0004715(non-membrane spanning protein tyrosine kinase activity);GO:0004713(protein tyrosine kinase activity);GO:0002250(adaptive immune response);GO:0006915(apoptotic process);GO:0050853(B cell receptor signaling pathway);GO:0007155(cell adhe…	-	R-HSA-109581(Apoptosis);R-HSA-111465(Apoptotic cleavage of cellular proteins);R-HSA-1430728(Metabolism);R-HSA-1483255(PI Metabolism);R-HSA-1483257(Phospholipid metabolism);R-HSA-1660499(Synthesis of PIPs at the plasma membrane);R-HSA-5357801(Programmed Cell Death);R-HSA-556833(Metabolism of lipids);R-HSA-75153(Apoptotic execution phase)	DOID:162(cancer);DOID:326(ischemia);DOID:3908(lung non-small cell carcinoma);DOID:5409(lung small cell carcinoma);DOID:684(hepatocellular carcinoma);DOID:7148(rheumatoid arthritis);DOID:848(arthritis);DOID:4(disease);DOID:10283(prostate cancer)	IPR000980(SH2 domain);IPR000719(Protein kinase domain);IPR001562(Zinc finger, Btk motif);IPR008266(Tyrosine-protein kinase, active site);IPR001849(Pleckstrin homology domain);IPR036860(SH2 domain superfamily);IPR011009(Protein kinase-like domain superfamily);IPR001245(Serine-threonine/tyrosine-protein kinase, catalytic domain);IPR020635(Tyrosine-protein kinase, catalytic domain);IPR017441(Protein…	cytosol
O15305	PMM2	GO:0005829(cytosol);GO:0043025(neuronal cell body);GO:0005654(nucleoplasm);GO:0046872(metal ion binding);GO:0004615(phosphomannomutase activity);GO:0009298(GDP-mannose biosynthetic process);GO:0006013(mannose metabolic process);GO:0006486(protein glycosylation);GO:0006487(protein N-linked glycosylation)	00051(Fructose and mannose metabolism);00520(Amino sugar and nucleotide sugar metabolism);01100(Metabolic pathways);01240(Biosynthesis of cofactors);01250(Biosynthesis of nucleotide sugars)	R-HSA-1643685(Disease);R-HSA-3781865(Diseases of glycosylation);R-HSA-392499(Metabolism of proteins);R-HSA-4043911(Defective PMM2 causes PMM2-CDG);R-HSA-446193(Biosynthesis of the N-glycan precursor (dolichol lipid-linked oligosaccharide, LLO) and transfer to a nascent protein);R-HSA-446203(Asparagine N-linked glycosylation);R-HSA-446205(Synthesis of GDP-mannose);R-HSA-446219(Synthesis of substra…	-	IPR005002(Phosphomannomutase);IPR043169(Phosphomannomutase, cap domain);IPR023214(HAD superfamily);IPR006379(HAD-superfamily hydrolase, subfamily IIB);IPR036412(HAD-like superfamily)	cytosol
P11217	PYGM	GO:0005737(cytoplasm);GO:0005829(cytosol);GO:0070062(extracellular exosome);GO:0008184(glycogen phosphorylase activity);GO:0102250(linear malto-oligosaccharide phosphorylase activity);GO:0000166(nucleotide binding);GO:0030170(pyridoxal phosphate binding);GO:0102499(SHG alpha-glucan phosphorylase activity);GO:0005980(glycogen catabolic process);GO:0005977(glycogen metabolic process)	00500(Starch and sucrose metabolism);01100(Metabolic pathways);04217(Necroptosis);04910(Insulin signaling pathway);04922(Glucagon signaling pathway);04931(Insulin resistance)	R-HSA-1430728(Metabolism);R-HSA-1430728(Metabolism);R-HSA-70221(Glycogen breakdown (glycogenolysis));R-HSA-70221(Glycogen breakdown (glycogenolysis));R-HSA-71387(Metabolism of carbohydrates);R-HSA-71387(Metabolism of carbohydrates);R-HSA-8982491(Glycogen metabolism);R-HSA-8982491(Glycogen metabolism)	DOID:10591(pre-eclampsia);DOID:2746(glycogen storage disease V);DOID:0014667(disease of metabolism);DOID:4(disease)	IPR000811(Glycosyl transferase, family 35);IPR035090(Phosphorylase pyridoxal-phosphate attachment site);IPR011833(Glycogen/starch/alpha-glucan phosphorylase)	cytosol
Q08623	PUDP	GO:0005829(cytosol);GO:0046872(metal ion binding);GO:0016791(phosphatase activity);GO:1990738(pseudouridine 5'-phosphatase activity);GO:0009117(nucleotide metabolic process)	-	R-HSA-1430728(Metabolism);R-HSA-15869(Metabolism of nucleotides);R-HSA-73614(Pyrimidine salvage);R-HSA-8956321(Nucleotide salvage)	-	IPR006439(HAD hydrolase, subfamily IA);IPR036412(HAD-like superfamily);IPR023214(HAD superfamily);IPR041492(Haloacid dehalogenase-like hydrolase);IPR023198(Phosphoglycolate phosphatase-like, domain 2);IPR045228(Phosphatase Gpp1/Gpp2-like)	cytosol
Q4VC31	MIX23	GO:0005758(mitochondrial intermembrane space);GO:0005739(mitochondrion)	-	-	-	IPR019171(Intermembrane space protein MIX23)	extracellular
Q9BRP8	PYM1	GO:0030054(cell junction);GO:0005737(cytoplasm);GO:0005829(cytosol);GO:0035145(exon-exon junction complex);GO:0005730(nucleolus);GO:0005654(nucleoplasm);GO:0043022(ribosome binding);GO:0003723(RNA binding);GO:1903259(exon-exon junction complex disassembly);GO:0000184(nuclear-transcribed mRNA catabolic process, nonsense-mediated decay);GO:0045727(positive regulation of translation)	03013(Nucleocytoplasmic transport);03015(mRNA surveillance pathway)	-	-	IPR036348(WIBG, N-terminal domain superfamily);IPR015362(WIBG, Mago-binding);IPR039333(Partner of Y14 and mago)	cytosol
O60925	PFDN1	GO:0005737(cytoplasm);GO:0016272(prefoldin complex);GO:0001540(amyloid-beta binding);GO:0044183(protein folding chaperone);GO:0051082(unfolded protein binding);GO:1905907(negative regulation of amyloid fibril formation);GO:0006457(protein folding);GO:0050821(protein stabilization)	-	R-HSA-389957(Prefoldin mediated transfer of substrate to CCT/TriC);R-HSA-389958(Cooperation of Prefoldin and TriC/CCT in actin and tubulin folding);R-HSA-390466(Chaperonin-mediated protein folding);R-HSA-391251(Protein folding);R-HSA-392499(Metabolism of proteins)	-	IPR009053(Prefoldin);IPR002777(Prefoldin beta-like)	cytosol
P11586	MTHFD1	GO:0005829(cytosol);GO:0070062(extracellular exosome);GO:0016020(membrane);GO:0005739(mitochondrion);GO:0005524(ATP binding);GO:0004329(formate-tetrahydrofolate ligase activity);GO:0004477(methenyltetrahydrofolate cyclohydrolase activity);GO:0004487(methylenetetrahydrofolate dehydrogenase (NAD+) activity);GO:0004488(methylenetetrahydrofolate dehydrogenase (NADP+) activity);NAD(P)+(methylenetetrah…	00670(One carbon pool by folate);01100(Metabolic pathways);01240(Biosynthesis of cofactors)	R-HSA-1430728(Metabolism);R-HSA-196757(Metabolism of folate and pterines);R-HSA-196849(Metabolism of water-soluble vitamins and cofactors);R-HSA-196854(Metabolism of vitamins and cofactors)	DOID:10652(Alzheimer's disease);DOID:1240(leukemia);DOID:162(cancer);DOID:1682(congenital heart disease);DOID:225(syndrome);DOID:5419(schizophrenia);DOID:674(cleft palate);DOID:8456(choline deficiency disease);DOID:9667(placental abruption);DOID:4(disease);DOID:1089(tethered spinal cord syndrome)	IPR000672(Tetrahydrofolate dehydrogenase/cyclohydrolase);IPR046346(Aminoacid dehydrogenase-like, N-terminal domain superfamily);IPR020630(Tetrahydrofolate dehydrogenase/cyclohydrolase, catalytic domain);IPR027417(P-loop containing nucleoside triphosphate hydrolase);IPR020631(Tetrahydrofolate dehydrogenase/cyclohydrolase, NAD(P)-binding domain);IPR000559(Formate-tetrahydrofolate ligase, FTHFS);IPR…	cytosol
P37837	TALDO1	GO:0005737(cytoplasm);GO:0005829(cytosol);GO:0070062(extracellular exosome);GO:0005634(nucleus);GO:0048029(monosaccharide binding);GO:0004801(transaldolase activity);GO:0005975(carbohydrate metabolic process);GO:0006002(fructose 6-phosphate metabolic process);GO:0019682(glyceraldehyde-3-phosphate metabolic process);GO:0009052(pentose-phosphate shunt, non-oxidative branch)	00030(Pentose phosphate pathway);01100(Metabolic pathways);01200(Carbon metabolism);01230(Biosynthesis of amino acids)	R-HSA-1280215(Cytokine Signaling in Immune system);R-HSA-1430728(Metabolism);R-HSA-163685(Integration of energy metabolism);R-HSA-163754(Insulin effects increased synthesis of Xylulose-5-Phosphate);R-HSA-1643685(Disease);R-HSA-168256(Immune System);R-HSA-2262752(Cellular responses to stress);R-HSA-447115(Interleukin-12 family signaling);R-HSA-449147(Signaling by Interleukins);R-HSA-5663084(Diseas…	DOID:10609(rickets);DOID:1749(squamous cell carcinoma);DOID:5082(liver cirrhosis);DOID:5520(head and neck squamous cell carcinoma)	IPR018225(Transaldolase, active site);IPR001585(Transaldolase/Fructose-6-phosphate aldolase);IPR004730(Transaldolase type 1);IPR013785(Aldolase-type TIM barrel)	mitochondria
P06132	UROD	GO:0005829(cytosol);GO:0005654(nucleoplasm);GO:0004853(uroporphyrinogen decarboxylase activity);GO:0006783(heme biosynthetic process);GO:0006787(porphyrin-containing compound catabolic process);GO:0006778(porphyrin-containing compound metabolic process);GO:0006782(protoporphyrinogen IX biosynthetic process)	00860(Porphyrin metabolism);01100(Metabolic pathways);01240(Biosynthesis of cofactors)	R-HSA-1430728(Metabolism);R-HSA-189445(Metabolism of porphyrins);R-HSA-189451(Heme biosynthesis)	DOID:13268(porphyria);DOID:3132(porphyria cutanea tarda);DOID:5230(hepatoerythropoietic porphyria)	IPR006361(Uroporphyrinogen decarboxylase HemE);IPR000257(Uroporphyrinogen decarboxylase (URO-D));IPR038071(UROD/MetE-like superfamily)	cytosol
O94906	PRPF6	GO:0071013(catalytic step 2 spliceosome);GO:0016020(membrane);GO:0016607(nuclear speck);GO:0005654(nucleoplasm);GO:0005634(nucleus);GO:0005681(spliceosomal complex);GO:0071005(U2-type precatalytic spliceosome);GO:0046540(U4/U6 x U5 tri-snRNP complex);GO:0005682(U5 snRNP);GO:0042802(identical protein binding);GO:0043021(ribonucleoprotein complex binding);GO:0003723(RNA binding);GO:0000398(mRNA spl…	03040(Spliceosome)	R-HSA-72163(mRNA Splicing - Major Pathway);R-HSA-72165(mRNA Splicing - Minor Pathway);R-HSA-72172(mRNA Splicing);R-HSA-72203(Processing of Capped Intron-Containing Pre-mRNA);R-HSA-8953854(Metabolism of RNA)	-	IPR003107(HAT (Half-A-TPR) repeat);IPR011990(Tetratricopeptide-like helical domain superfamily);IPR019734(Tetratricopeptide repeat);IPR045075(Pre-mRNA-splicing factor Syf1-like);IPR010491(PRP1 splicing factor, N-terminal)	cytosol
P04075	ALDOA	GO:0015629(actin cytoskeleton);GO:0005829(cytosol);GO:0070062(extracellular exosome);GO:0005576(extracellular region);GO:0005615(extracellular space);GO:1904813(ficolin-1-rich granule lumen);GO:0031674(I band);GO:0031430(M band);GO:0016020(membrane);GO:0005634(nucleus);GO:0031093(platelet alpha granule lumen);GO:0034774(secretory granule lumen);GO:0061827(sperm head);GO:1904724(tertiary granule l…	00010(Glycolysis / Gluconeogenesis);00030(Pentose phosphate pathway);00051(Fructose and mannose metabolism);01100(Metabolic pathways);01200(Carbon metabolism);01230(Biosynthesis of amino acids);04066(HIF-1 signaling pathway)	R-HSA-109582(Hemostasis);R-HSA-114608(Platelet degranulation );R-HSA-1430728(Metabolism);R-HSA-168249(Innate Immune System);R-HSA-168256(Immune System);R-HSA-6798695(Neutrophil degranulation);R-HSA-70171(Glycolysis);R-HSA-70263(Gluconeogenesis);R-HSA-70326(Glucose metabolism);R-HSA-71387(Metabolism of carbohydrates);R-HSA-76002(Platelet activation, signaling and aggregation);R-HSA-76005(Response …	DOID:1909(melanoma);DOID:5419(schizophrenia)	IPR029768(Fructose-bisphosphate aldolase class-I active site);IPR000741(Fructose-bisphosphate aldolase, class-I);IPR013785(Aldolase-type TIM barrel)	cytosol
Q5T4S7	UBR4	GO:0005813(centrosome);GO:0005829(cytosol);GO:0101003(ficolin-1-rich granule membrane);GO:0016020(membrane);GO:0005654(nucleoplasm);GO:0005886(plasma membrane);GO:0035579(specific granule membrane);GO:0070821(tertiary granule membrane);GO:0005516(calmodulin binding);GO:0061630(ubiquitin protein ligase activity);GO:0004842(ubiquitin-protein transferase activity);GO:0008270(zinc ion binding);GO:004…	05165(Human papillomavirus infection);05203(Viral carcinogenesis)	R-HSA-1280218(Adaptive Immune System);R-HSA-168249(Innate Immune System);R-HSA-168256(Immune System);R-HSA-6798695(Neutrophil degranulation);R-HSA-983168(Antigen processing: Ubiquitination & Proteasome degradation);R-HSA-983169(Class I MHC mediated antigen processing & presentation)	DOID:768(retinoblastoma)	IPR047509(E3 ubiquitin-protein ligase UBR4-like, UBR-box);IPR003126(Zinc finger, UBR-type);IPR036322(WD40-repeat-containing domain superfamily);IPR045841(E3 ubiquitin-protein ligase UBR4, N-terminal);IPR025704(E3 ubiquitin ligase UBR4, C-terminal);IPR016024(Armadillo-type fold);IPR045189(E3 ubiquitin ligase UBR4-like)	plasma membrane
P62826	RAN	GO:0005814(centriole);GO:0005737(cytoplasm);GO:0005829(cytosol);GO:0070062(extracellular exosome);GO:0001673(male germ cell nucleus);GO:0002177(manchette);GO:0042470(melanosome);GO:0016020(membrane);GO:0030496(midbody);GO:0005635(nuclear envelope);GO:0005643(nuclear pore);GO:0005730(nucleolus);GO:0005654(nucleoplasm);GO:0005634(nucleus);GO:0032991(protein-containing complex);GO:0055037(recycling …	03008(Ribosome biogenesis in eukaryotes);03013(Nucleocytoplasmic transport);03250(Viral life cycle);05166(Human T-cell leukemia virus 1 infection)	R-HSA-1430728(Metabolism);R-HSA-162587(HIV Life Cycle);R-HSA-162599(Late Phase of HIV Life Cycle);R-HSA-162906(HIV Infection);R-HSA-162909(Host Interactions of HIV factors);R-HSA-1640170(Cell Cycle);R-HSA-1640170(Cell Cycle);R-HSA-1643685(Disease);R-HSA-165054(Rev-mediated nuclear export of HIV RNA);R-HSA-1655829(Regulation of cholesterol biosynthesis by SREBP (SREBF));R-HSA-168255(Influenza Infe…	DOID:162(cancer);DOID:4450(renal cell carcinoma);DOID:4(disease)	IPR002041(Ran GTPase);IPR005225(Small GTP-binding protein domain);IPR027417(P-loop containing nucleoside triphosphate hydrolase);IPR001806(Small GTPase)	cytosol
Q16134	ETFDH	GO:0005743(mitochondrial inner membrane);GO:0005759(mitochondrial matrix);GO:0031966(mitochondrial membrane);GO:0051539(4 iron, 4 sulfur cluster binding);GO:0009055(electron transfer activity);GO:0004174(electron-transferring-flavoprotein dehydrogenase activity);GO:0050660(flavin adenine dinucleotide binding);GO:0046872(metal ion binding);GO:0016491(oxidoreductase activity);GO:0048038(quinone bin…	-	R-HSA-1428517(The citric acid (TCA) cycle and respiratory electron transport);R-HSA-1430728(Metabolism);R-HSA-163200(Respiratory electron transport, ATP synthesis by chemiosmotic coupling, and heat production by uncoupling proteins.);R-HSA-611105(Respiratory electron transport)	DOID:423(myopathy)	IPR036188(FAD/NAD(P)-binding domain superfamily);IPR017896(4Fe-4S ferredoxin-type, iron-sulphur binding domain);IPR040156(Electron transfer flavoprotein-ubiquinone oxidoreductase)	mitochondria
P19367	HK1	GO:0005829(cytosol);GO:0045121(membrane raft);GO:0005741(mitochondrial outer membrane);GO:0005739(mitochondrion);GO:0005524(ATP binding);GO:0008865(fructokinase activity);GO:0004340(glucokinase activity);GO:0047931(glucosamine kinase activity);GO:0005536(glucose binding);GO:0004396(hexokinase activity);GO:0019158(mannokinase activity);GO:0042834(peptidoglycan binding);GO:0061621(canonical glycoly…	00010(Glycolysis / Gluconeogenesis);00051(Fructose and mannose metabolism);00052(Galactose metabolism);00500(Starch and sucrose metabolism);00520(Amino sugar and nucleotide sugar metabolism);00524(Neomycin, kanamycin and gentamicin biosynthesis);01100(Metabolic pathways);01200(Carbon metabolism);01250(Biosynthesis of nucleotide sugars);04066(HIF-1 signaling pathway);04910(Insulin signaling pathwa…	R-HSA-1430728(Metabolism);R-HSA-1643685(Disease);R-HSA-5619056(Defective HK1 causes hexokinase deficiency (HK deficiency));R-HSA-5619102(SLC transporter disorders);R-HSA-5619115(Disorders of transmembrane transporters);R-HSA-70171(Glycolysis);R-HSA-70326(Glucose metabolism);R-HSA-71387(Metabolism of carbohydrates)	DOID:10652(Alzheimer's disease);DOID:5419(schizophrenia);DOID:9970(obesity)	IPR001312(Hexokinase);IPR043129(ATPase, nucleotide binding domain);IPR019807(Hexokinase, binding site);IPR022672(Hexokinase, N-terminal);IPR022673(Hexokinase, C-terminal)	cytosol
P52789	HK2	GO:0005813(centrosome);GO:0005829(cytosol);GO:0043231(intracellular membrane-bounded organelle);GO:0016020(membrane);GO:0005741(mitochondrial outer membrane);GO:0005739(mitochondrion);GO:0005886(plasma membrane);GO:0016529(sarcoplasmic reticulum);GO:0005524(ATP binding);GO:0008865(fructokinase activity);GO:0004340(glucokinase activity);GO:0005536(glucose binding);GO:0004396(hexokinase activity);G…	00010(Glycolysis / Gluconeogenesis);00051(Fructose and mannose metabolism);00052(Galactose metabolism);00500(Starch and sucrose metabolism);00520(Amino sugar and nucleotide sugar metabolism);00524(Neomycin, kanamycin and gentamicin biosynthesis);01100(Metabolic pathways);01200(Carbon metabolism);01250(Biosynthesis of nucleotide sugars);04066(HIF-1 signaling pathway);04910(Insulin signaling pathwa…	R-HSA-1430728(Metabolism);R-HSA-70171(Glycolysis);R-HSA-70326(Glucose metabolism);R-HSA-71387(Metabolism of carbohydrates)	DOID:162(cancer);DOID:3717(gastric adenocarcinoma);DOID:684(hepatocellular carcinoma)	IPR019807(Hexokinase, binding site);IPR001312(Hexokinase);IPR043129(ATPase, nucleotide binding domain);IPR022673(Hexokinase, C-terminal);IPR022672(Hexokinase, N-terminal)	cytosol
Q9UKU7	ACAD8	GO:0005759(mitochondrial matrix);GO:0003995(acyl-CoA dehydrogenase activity);GO:0050660(flavin adenine dinucleotide binding);GO:0006629(lipid metabolic process);GO:0006574(valine catabolic process)	00280(Valine, leucine and isoleucine degradation);01100(Metabolic pathways)	R-HSA-1430728(Metabolism);R-HSA-70895(Branched-chain amino acid catabolism);R-HSA-71291(Metabolism of amino acids and derivatives)	-	IPR009100(Acyl-CoA dehydrogenase/oxidase, N-terminal and middle domain superfamily);IPR009075(Acyl-CoA dehydrogenase/oxidase C-terminal);IPR036250(Acyl-CoA dehydrogenase-like, C-terminal);IPR034178(Isobutyryl-CoA dehydrogenase);IPR037069(Acyl-CoA dehydrogenase/oxidase, N-terminal domain superfamily);IPR006089(Acyl-CoA dehydrogenase, conserved site);IPR046373(Acyl-CoA oxidase/dehydrogenase, middle…	mitochondria
Q03001	DST	GO:0015629(actin cytoskeleton);GO:0030424(axon);GO:1904115(axon cytoplasm);GO:0009925(basal plasma membrane);GO:0005604(basement membrane);GO:0005938(cell cortex);GO:0031252(cell leading edge);GO:0005737(cytoplasm);GO:0031410(cytoplasmic vesicle);GO:0005829(cytosol);GO:0005789(endoplasmic reticulum membrane);GO:0005925(focal adhesion);GO:0031673(H zone);GO:0030056(hemidesmosome);GO:0005882(interm…	-	R-HSA-1500931(Cell-Cell communication);R-HSA-162582(Signal Transduction);R-HSA-194315(Signaling by Rho GTPases);R-HSA-446107(Type I hemidesmosome assembly);R-HSA-446728(Cell junction organization);R-HSA-9012999(RHO GTPase cycle);R-HSA-9013420(RHOU GTPase cycle);R-HSA-9013424(RHOV GTPase cycle);R-HSA-9696264(RND3 GTPase cycle);R-HSA-9696270(RND2 GTPase cycle);R-HSA-9696273(RND1 GTPase cycle);R-HSA…	DOID:1909(melanoma);DOID:4644(epidermolysis bullosa simplex)	IPR036534(GAR domain superfamily);IPR018247(EF-Hand 1, calcium-binding site);IPR035915(Plakin repeat superfamily);IPR003108(GAR domain);IPR018159(Spectrin/alpha-actinin);IPR011992(EF-hand domain pair);IPR001101(Plectin repeat);IPR001715(Calponin homology domain);IPR041615(Desmoplakin, SH3 domain);IPR002048(EF-hand domain);IPR001589(Actinin-type actin-binding domain, conserved site);IPR001452(SH3 …	cytosol
Q969V3	NCLN	GO:0005789(endoplasmic reticulum membrane);GO:0016020(membrane);GO:0160064(multi-pass translocon complex);GO:0032991(protein-containing complex);GO:0043022(ribosome binding);GO:0160063(multi-pass transmembrane protein insertion into ER membrane);GO:0050821(protein stabilization);GO:0061635(regulation of protein complex stability);GO:0043254(regulation of protein-containing complex assembly);GO:00…	-	-	-	IPR016574(Nicalin);IPR007484(Peptidase M28)	plasma membrane
P07942	LAMB1	GO:0005604(basement membrane);GO:0062023(collagen-containing extracellular matrix);GO:0005788(endoplasmic reticulum lumen);GO:0070062(extracellular exosome);GO:0005576(extracellular region);GO:0005615(extracellular space);GO:0005606(laminin-1 complex);GO:0043259(laminin-10 complex);GO:0005607(laminin-2 complex);GO:0043257(laminin-8 complex);GO:0048471(perinuclear region of cytoplasm);GO:0098637(p…	04151(PI3K-Akt signaling pathway);04510(Focal adhesion);04512(ECM-receptor interaction);05145(Toxoplasmosis);05146(Amoebiasis);05165(Human papillomavirus infection);05200(Pathways in cancer);05222(Small cell lung cancer)	R-HSA-1266738(Developmental Biology);R-HSA-1474228(Degradation of the extracellular matrix);R-HSA-1474244(Extracellular matrix organization);R-HSA-1474244(Extracellular matrix organization);R-HSA-162582(Signal Transduction);R-HSA-3000157(Laminin interactions);R-HSA-3000157(Laminin interactions);R-HSA-3000171(Non-integrin membrane-ECM interactions);R-HSA-3000178(ECM proteoglycans);R-HSA-373760(L1C…	DOID:127(leiomyoma);DOID:13223(uterine fibroid);DOID:162(cancer);DOID:1826(epilepsy);DOID:305(carcinoma);DOID:3565(meningioma);DOID:289(endometriosis);DOID:10283(prostate cancer)	IPR008211(Laminin, N-terminal);IPR002049(Laminin-type EGF domain);IPR000742(EGF-like domain);IPR013015(Laminin IV type B)	extracellular
P78318	IGBP1	GO:0005737(cytoplasm);GO:0005829(cytosol);GO:0051721(protein phosphatase 2A binding);GO:0019888(protein phosphatase regulator activity);GO:0042113(B cell activation);GO:0043154(negative regulation of cysteine-type endopeptidase activity involved in apoptotic process);GO:0032873(negative regulation of stress-activated MAPK cascade);GO:0000122(negative regulation of transcription by RNA polymerase …	04136(Autophagy);04140(Autophagy)	-	-	IPR007304(TAP46-like protein);IPR038511(TAP42/TAP46-like superfamily)	cytosol
O94915	FRYL	GO:0005938(cell cortex);GO:0030427(site of polarized growth);GO:0000902(cell morphogenesis);GO:0031175(neuron projection development)	-	-	-	IPR016024(Armadillo-type fold);IPR045842(Protein furry, C-terminal);IPR029473(Cell morphogenesis central region);IPR025614(Cell morphogenesis protein N-terminal);IPR025481(Cell morphogenesis protein C-terminal);IPR039867(Protein furry/Tao3/Mor2)	plasma membrane
O43592	XPOT	GO:0005737(cytoplasm);GO:0005829(cytosol);GO:0016363(nuclear matrix);GO:0005643(nuclear pore);GO:0005654(nucleoplasm);GO:0031267(small GTPase binding);GO:0000049(tRNA binding);GO:0006886(intracellular protein transport);GO:0006409(tRNA export from nucleus);GO:0071528(tRNA re-export from nucleus)	03013(Nucleocytoplasmic transport)	R-HSA-6784531(tRNA processing in the nucleus);R-HSA-72306(tRNA processing);R-HSA-8953854(Metabolism of RNA)	-	IPR001494(Importin-beta, N-terminal domain);IPR011989(Armadillo-like helical);IPR013598(Exportin-1/Importin-beta-like);IPR040017(Exportin-T);IPR045546(Exportin-T, C-terminal domain);IPR016024(Armadillo-type fold)	cytosol
P01023	A2M	GO:0072562(blood microparticle);GO:0062023(collagen-containing extracellular matrix);GO:0070062(extracellular exosome);GO:0005576(extracellular region);GO:0005615(extracellular space);GO:0031093(platelet alpha granule lumen);GO:0048403(brain-derived neurotrophic factor binding);GO:0048306(calcium-dependent protein binding);GO:0004866(endopeptidase inhibitor activity);GO:0019899(enzyme binding);GO…	04610(Complement and coagulation cascades)	R-HSA-109582(Hemostasis);R-HSA-114608(Platelet degranulation );R-HSA-140837(Intrinsic Pathway of Fibrin Clot Formation);R-HSA-140877(Formation of Fibrin Clot (Clotting Cascade));R-HSA-1474228(Degradation of the extracellular matrix);R-HSA-1474244(Extracellular matrix organization);R-HSA-174824(Plasma lipoprotein assembly, remodeling, and clearance);R-HSA-382551(Transport of small molecules);R-HSA…	DOID:10652(Alzheimer's disease);DOID:162(cancer);DOID:2377(multiple sclerosis);DOID:4989(pancreatitis);DOID:649(prion disease)	IPR041813(Alpha-2-macroglobulin, TED domain);IPR010916(TonB box, conserved site);IPR011625(Alpha-2-macroglobulin, bait region domain);IPR041555(Macroglobulin domain MG3);IPR008930(Terpenoid cyclases/protein prenyltransferase alpha-alpha toroid);IPR001599(Alpha-2-macroglobulin);IPR019742(Alpha-2-macroglobulin, conserved site);IPR009048(Alpha-macroglobulin, receptor-binding);IPR014756(Immunoglobuli…	extracellular
Q9NUV9	GIMAP4	GO:0005829(cytosol);GO:0043231(intracellular membrane-bounded organelle);GO:0005525(GTP binding)	-	-	-	IPR045058(GTPase GIMA/IAN/Toc);IPR027417(P-loop containing nucleoside triphosphate hydrolase);IPR006703(AIG1-type guanine nucleotide-binding (G) domain)	cytosol
Q9HCN4	GPN1	GO:0005829(cytosol);GO:0005739(mitochondrion);GO:0005654(nucleoplasm);GO:0005525(GTP binding);GO:0003924(GTPase activity)	-	-	-	IPR027417(P-loop containing nucleoside triphosphate hydrolase);IPR004130(GPN-loop GTPase);IPR030230(GPN-loop GTPase 1);IPR003593(AAA+ ATPase domain)	mitochondria
O00116	AGPS	GO:0005829(cytosol);GO:0016020(membrane);GO:0005739(mitochondrion);GO:0005782(peroxisomal matrix);GO:0005778(peroxisomal membrane);GO:0005777(peroxisome);GO:0008609(alkylglycerone-phosphate synthase activity);GO:0071949(FAD binding);GO:0008611(ether lipid biosynthetic process);GO:0008610(lipid biosynthetic process)	00565(Ether lipid metabolism);01100(Metabolic pathways);04146(Peroxisome)	R-HSA-1430728(Metabolism);R-HSA-556833(Metabolism of lipids);R-HSA-75896(Plasmalogen biosynthesis);R-HSA-8848584(Wax and plasmalogen biosynthesis);R-HSA-9033241(Peroxisomal protein import);R-HSA-9033241(Peroxisomal protein import);R-HSA-9033500(TYSND1 cleaves peroxisomal proteins);R-HSA-9609507(Protein localization);R-HSA-9609507(Protein localization)	-	IPR016169(FAD-binding, type PCMH, subdomain 2);IPR016171(Vanillyl-alcohol oxidase, C-terminal subdomain 2);IPR006094(FAD linked oxidase, N-terminal);IPR036318(FAD-binding, type PCMH-like superfamily);IPR016166(FAD-binding domain, PCMH-type);IPR016167(FAD-binding, type PCMH, subdomain 1);IPR004113(FAD-binding oxidoreductase/transferase, type 4, C-terminal);IPR025650(Alkyldihydroxyacetonephosphate …	cytosol
O75367	MACROH2A1	GO:0001740(Barr body);GO:0000785(chromatin);GO:0000781(chromosome, telomeric region);GO:0000793(condensed chromosome);GO:0070062(extracellular exosome);GO:0000228(nuclear chromosome);GO:0005730(nucleolus);GO:0005654(nucleoplasm);GO:0000786(nucleosome);GO:0005634(nucleus);GO:0005721(pericentric heterochromatin);GO:0001739(sex chromatin);GO:0090734(site of DNA damage);GO:0072570(ADP-D-ribose bindin…	03082(ATP-dependent chromatin remodeling);04217(Necroptosis);04613(Neutrophil extracellular trap formation);05034(Alcoholism);05322(Systemic lupus erythematosus)	-	DOID:162(cancer);DOID:1909(melanoma)	IPR021171(Core histone macro-H2A);IPR002119(Histone H2A);IPR032454(Histone H2A, C-terminal domain);IPR043472(Macro domain-like);IPR002589(Macro domain);IPR009072(Histone-fold);IPR007125(Histone H2A/H2B/H3);IPR035796(Core histone macro-H2A, macro domain)	mitochondria
O00154	ACOT7	GO:0005829(cytosol);GO:0070062(extracellular exosome);GO:0005739(mitochondrion);GO:0005654(nucleoplasm);GO:0052689(carboxylic ester hydrolase activity);GO:0000062(fatty-acyl-CoA binding);GO:0036042(long-chain fatty acyl-CoA binding);GO:0102991(myristoyl-CoA hydrolase activity);GO:0016290(palmitoyl-CoA hydrolase activity);GO:0042803(protein homodimerization activity);GO:0006637(acyl-CoA metabolic …	00062(Fatty acid elongation);01040(Biosynthesis of unsaturated fatty acids)	R-HSA-1430728(Metabolism);R-HSA-556833(Metabolism of lipids);R-HSA-77289(Mitochondrial Fatty Acid Beta-Oxidation);R-HSA-8978868(Fatty acid metabolism)	DOID:1826(epilepsy);DOID:3328(temporal lobe epilepsy)	IPR040170(Cytosolic acyl coenzyme A thioester hydrolase);IPR033120(Hotdog acyl-CoA thioesterase (ACOT)-type domain);IPR029069(HotDog domain superfamily);IPR006683(Thioesterase domain)	mitochondria
P31323	PRKAR2B	GO:0005952(cAMP-dependent protein kinase complex);GO:0005813(centrosome);GO:0097546(ciliary base);GO:0005737(cytoplasm);GO:0005829(cytosol);GO:0043198(dendritic shaft);GO:0043197(dendritic spine);GO:0070062(extracellular exosome);GO:0098978(glutamatergic synapse);GO:0045121(membrane raft);GO:0043025(neuronal cell body);GO:0048471(perinuclear region of cytoplasm);GO:0005886(plasma membrane);GO:003…	04910(Insulin signaling pathway)	R-HSA-109582(Hemostasis);R-HSA-111885(Opioid Signalling);R-HSA-111931(PKA-mediated phosphorylation of CREB);R-HSA-111933(Calmodulin induced events);R-HSA-111996(Ca-dependent events);R-HSA-111997(CaM pathway);R-HSA-112040(G-protein mediated events);R-HSA-112043(PLC beta mediated events);R-HSA-112314(Neurotransmitter receptors and postsynaptic signal transmission);R-HSA-112315(Transmission across C…	DOID:11612(polycystic ovary syndrome);DOID:225(syndrome)	IPR018488(Cyclic nucleotide-binding, conserved site);IPR012198(cAMP-dependent protein kinase regulatory subunit);IPR000595(Cyclic nucleotide-binding domain);IPR018490(Cyclic nucleotide-binding domain superfamily);IPR003117(cAMP-dependent protein kinase regulatory subunit, dimerization-anchoring domain);IPR014710(RmlC-like jelly roll fold)	cytosol
P14550	AKR1A1	GO:0016324(apical plasma membrane);GO:0005829(cytosol);GO:0070062(extracellular exosome);GO:0005615(extracellular space);GO:0045202(synapse);GO:0004032(alditol:NADP+ 1-oxidoreductase activity);GO:0004033(aldo-keto reductase (NADP) activity);GO:0047655(allyl-alcohol dehydrogenase activity);GO:0047941(glucuronolactone reductase activity);NADP+(glycerol dehydrogenase [NADP+] activity);GO:0047939(L-g…	00010(Glycolysis / Gluconeogenesis);00040(Pentose and glucuronate interconversions);00053(Ascorbate and aldarate metabolism);00561(Glycerolipid metabolism);00620(Pyruvate metabolism);01100(Metabolic pathways);01240(Biosynthesis of cofactors);05208(Chemical carcinogenesis)	R-HSA-1430728(Metabolism);R-HSA-156580(Phase II - Conjugation of compounds);R-HSA-156590(Glutathione conjugation);R-HSA-211859(Biological oxidations);R-HSA-5661270(Formation of xylulose-5-phosphate);R-HSA-71387(Metabolism of carbohydrates)	DOID:4(disease)	IPR020471(Aldo-keto reductase);IPR018170(Aldo/keto reductase, conserved site);IPR023210(NADP-dependent oxidoreductase domain);IPR044481(Aldo-keto reductase family 1 member A1);IPR036812(NADP-dependent oxidoreductase domain superfamily)	cytosol
P09525	ANXA4	GO:0009986(cell surface);GO:0062023(collagen-containing extracellular matrix);GO:0005737(cytoplasm);GO:0031410(cytoplasmic vesicle);GO:0070062(extracellular exosome);GO:0031965(nuclear membrane);GO:0005634(nucleus);GO:0048471(perinuclear region of cytoplasm);GO:0005886(plasma membrane);GO:0012506(vesicle membrane);GO:0005509(calcium ion binding);GO:0005544(calcium-dependent phospholipid binding);…	-	-	DOID:4450(renal cell carcinoma)	IPR018502(Annexin repeat);IPR018252(Annexin repeat, conserved site);IPR037104(Annexin superfamily);IPR002391(Annexin A4);IPR001464(Annexin)	cytosol
O94826	TOMM70	GO:0070062(extracellular exosome);GO:0016020(membrane);GO:0031966(mitochondrial membrane);GO:0005741(mitochondrial outer membrane);GO:0005742(mitochondrial outer membrane translocase complex);GO:0005739(mitochondrion);GO:0030943(mitochondrion targeting sequence binding);GO:0060090(molecular adaptor activity);GO:0140677(molecular function activator activity);GO:0008320(protein transmembrane transp…	04137(Mitophagy)	R-HSA-1268020(Mitochondrial protein import);R-HSA-1632852(Macroautophagy);R-HSA-1643685(Disease);R-HSA-168249(Innate Immune System);R-HSA-168256(Immune System);R-HSA-168928(DDX58/IFIH1-mediated induction of interferon-alpha/beta);R-HSA-392499(Metabolism of proteins);R-HSA-5205647(Mitophagy);R-HSA-5205685(PINK1-PRKN Mediated Mitophagy);R-HSA-5663205(Infectious disease);R-HSA-5688426(Deubiquitinati…	DOID:1883(hepatitis C);DOID:2237(hepatitis)	IPR011990(Tetratricopeptide-like helical domain superfamily);IPR019734(Tetratricopeptide repeat);IPR001440(Tetratricopeptide repeat 1)	E.R._mito
O96007	MOCS2	GO:0005829(cytosol);GO:0019008(molybdopterin synthase complex);GO:0016607(nuclear speck);GO:0005654(nucleoplasm);GO:0030366(molybdopterin synthase activity);GO:0006777(Mo-molybdopterin cofactor biosynthetic process);GO:0032324(molybdopterin cofactor biosynthetic process)	00790(Folate biosynthesis);01100(Metabolic pathways);01240(Biosynthesis of cofactors);04122(Sulfur relay system)	R-HSA-1430728(Metabolism);R-HSA-196849(Metabolism of water-soluble vitamins and cofactors);R-HSA-196854(Metabolism of vitamins and cofactors);R-HSA-947581(Molybdenum cofactor biosynthesis)	DOID:2316(brain ischemia)	IPR003448(Molybdopterin biosynthesis MoaE);IPR036563(Molybdopterin biosynthesis MoaE subunit superfamily);IPR028888(Molybdopterin synthase catalytic subunit, eukaryotes)	cytosol
Q96N66	MBOAT7	GO:0005783(endoplasmic reticulum);GO:0005789(endoplasmic reticulum membrane);GO:0016020(membrane);GO:0044233(mitochondria-associated endoplasmic reticulum membrane);GO:0003841(1-acylglycerol-3-phosphate O-acyltransferase activity);GO:0047144(2-acylglycerol-3-phosphate O-acyltransferase activity);GO:0071617(lysophospholipid acyltransferase activity);GO:0008374(O-acyltransferase activity);GO:002181…	00564(Glycerophospholipid metabolism)	R-HSA-1430728(Metabolism);R-HSA-1482922(Acyl chain remodelling of PI);R-HSA-1483206(Glycerophospholipid biosynthesis);R-HSA-1483257(Phospholipid metabolism);R-HSA-556833(Metabolism of lipids)	-	IPR004299(Membrane bound O-acyl transferase, MBOAT)	plasma membrane
Q92538	GBF1	GO:0031252(cell leading edge);GO:0005801(cis-Golgi network);GO:0005829(cytosol);GO:0005793(endoplasmic reticulum-Golgi intermediate compartment);GO:0005794(Golgi apparatus);GO:0000139(Golgi membrane);GO:0005811(lipid droplet);GO:0016020(membrane);GO:0005802(trans-Golgi network);GO:0005085(guanyl-nucleotide exchange factor activity);GO:0005547(phosphatidylinositol-3,4,5-trisphosphate binding);GO:0…	04144(Endocytosis)	R-HSA-1852241(Organelle biogenesis and maintenance);R-HSA-199977(ER to Golgi Anterograde Transport);R-HSA-199991(Membrane Trafficking);R-HSA-199992(trans-Golgi Network Vesicle Budding);R-HSA-392499(Metabolism of proteins);R-HSA-446203(Asparagine N-linked glycosylation);R-HSA-5617833(Cilium Assembly);R-HSA-5620916(VxPx cargo-targeting to cilium);R-HSA-5620920(Cargo trafficking to the periciliary m…	-	IPR032629(Mon2/Sec7/BIG1-like, dimerisation and cyclophilin-binding domain);IPR000904(Sec7 domain);IPR016024(Armadillo-type fold);IPR032691(Mon2/Sec7/BIG1-like, HUS domain);IPR035999(Sec7 domain superfamily);IPR023394(Sec7, C-terminal domain superfamily)	cytosol
Q9UJX2	CDC23	GO:0005680(anaphase-promoting complex);GO:0005829(cytosol);GO:0005654(nucleoplasm);GO:0004842(ubiquitin-protein transferase activity);GO:0031145(anaphase-promoting complex-dependent catabolic process);GO:0051301(cell division);GO:0007091(metaphase/anaphase transition of mitotic cell cycle);GO:0000278(mitotic cell cycle);GO:0007080(mitotic metaphase plate congression);GO:0045842(positive regulatio…	04110(Cell cycle);04114(Oocyte meiosis);04120(Ubiquitin mediated proteolysis);04914(Progesterone-mediated oocyte maturation);05166(Human T-cell leukemia virus 1 infection)	R-HSA-1280218(Adaptive Immune System);R-HSA-141405(Inhibition of the proteolytic activity of APC/C required for the onset of anaphase by mitotic spindle checkpoint components);R-HSA-141430(Inactivation of APC/C via direct inhibition of the APC/C complex);R-HSA-1640170(Cell Cycle);R-HSA-1643685(Disease);R-HSA-168256(Immune System);R-HSA-174048(APC/C:Cdc20 mediated degradation of Cyclin B);R-HSA-17…	DOID:162(cancer)	IPR011990(Tetratricopeptide-like helical domain superfamily);IPR019734(Tetratricopeptide repeat);IPR007192(Cdc23)	extracellular
O95684	CEP43	GO:0042995(cell projection);GO:0005814(centriole);GO:0005813(centrosome);GO:0005829(cytosol);GO:0005634(nucleus);GO:0048471(perinuclear region of cytoplasm);GO:0042803(protein homodimerization activity);GO:0019901(protein kinase binding);GO:0030292(protein tyrosine kinase inhibitor activity);GO:0030030(cell projection organization);GO:0034453(microtubule anchoring);GO:0006469(negative regulation …	-	R-HSA-1226099(Signaling by FGFR in disease);R-HSA-1640170(Cell Cycle);R-HSA-1643685(Disease);R-HSA-1839117(Signaling by cytosolic FGFR1 fusion mutants);R-HSA-1839124(FGFR1 mutant receptor activation);R-HSA-1852241(Organelle biogenesis and maintenance);R-HSA-2565942(Regulation of PLK1 Activity at G2/M Transition);R-HSA-380259(Loss of Nlp from mitotic centrosomes);R-HSA-380270(Recruitment of mitoti…	DOID:162(cancer)	IPR018993(FGFR1 oncogene partner (FOP), N-terminal dimerisation domain);IPR006594(LIS1 homology motif)	cytosol
Q15084	PDIA6	GO:0005829(cytosol);GO:0005783(endoplasmic reticulum);GO:0034663(endoplasmic reticulum chaperone complex);GO:0005788(endoplasmic reticulum lumen);GO:0005789(endoplasmic reticulum membrane);GO:0005793(endoplasmic reticulum-Golgi intermediate compartment);GO:0070062(extracellular exosome);GO:0005615(extracellular space);GO:0042470(melanosome);GO:0005886(plasma membrane);GO:0003756(protein disulfide…	04141(Protein processing in endoplasmic reticulum)	R-HSA-2262752(Cellular responses to stress);R-HSA-381038(XBP1(S) activates chaperone genes);R-HSA-381070(IRE1alpha activates chaperones);R-HSA-381119(Unfolded Protein Response (UPR));R-HSA-381426(Regulation of Insulin-like Growth Factor (IGF) transport and uptake by Insulin-like Growth Factor Binding Proteins (IGFBPs));R-HSA-392499(Metabolism of proteins);R-HSA-597592(Post-translational protein m…	-	IPR044569(Protein disulfide-isomerase A6-like);IPR013766(Thioredoxin domain);IPR036249(Thioredoxin-like superfamily);IPR005788(Protein disulfide-isomerase, thioredoxin-like domain);IPR017937(Thioredoxin, conserved site)	extracellular
Q02978	SLC25A11	GO:0005743(mitochondrial inner membrane);GO:0005739(mitochondrion);GO:0005634(nucleus);GO:0005886(plasma membrane);GO:0015297(antiporter activity);GO:0015140(malate transmembrane transporter activity);GO:0015131(oxaloacetate transmembrane transporter activity);GO:0015367(oxoglutarate:malate antiporter activity);GO:0003723(RNA binding);GO:0015141(succinate transmembrane transporter activity);GO:00…	-	R-HSA-1430728(Metabolism);R-HSA-70263(Gluconeogenesis);R-HSA-70326(Glucose metabolism);R-HSA-71387(Metabolism of carbohydrates)	-	IPR018108(Mitochondrial substrate/solute carrier);IPR023395(Mitochondrial carrier domain superfamily)	cytosol
Q9UJY4	GGA2	GO:0030136(clathrin-coated vesicle);GO:0031901(early endosome membrane);GO:0010008(endosome membrane);GO:0005794(Golgi apparatus);GO:0005802(trans-Golgi network);GO:0035091(phosphatidylinositol binding);GO:0031267(small GTPase binding);GO:0043130(ubiquitin binding);GO:0043001(Golgi to plasma membrane protein transport);GO:0006893(Golgi to plasma membrane transport);GO:0006886(intracellular protei…	04142(Lysosome)	R-HSA-199991(Membrane Trafficking);R-HSA-392499(Metabolism of proteins);R-HSA-5653656(Vesicle-mediated transport);R-HSA-8854214(TBC/RABGAPs);R-HSA-9007101(Rab regulation of trafficking);R-HSA-977225(Amyloid fiber formation)	-	IPR008942(ENTH/VHS);IPR013041(Clathrin adaptor, appendage, Ig-like subdomain superfamily);IPR008152(Clathrin adaptor, alpha/beta/gamma-adaptin, appendage, Ig-like subdomain);IPR008153(Gamma-adaptin ear (GAE) domain);IPR038425(GAT domain superfamily);IPR002014(VHS domain);IPR041198(N-terminal extension of GAT domain);IPR004152(GAT domain);IPR027422(ADP-ribosylation factor-binding protein GGA1-3)	cytosol
Q9H3U1	UNC45A	GO:0005737(cytoplasm);GO:0005829(cytosol);GO:0005794(Golgi apparatus);GO:0016607(nuclear speck);GO:0048471(perinuclear region of cytoplasm);GO:0045296(cadherin binding);GO:0051879(Hsp90 protein binding);GO:0030154(cell differentiation);GO:0061077(chaperone-mediated protein folding);GO:0007517(muscle organ development)	-	-	DOID:4001(ovarian carcinoma)	IPR011989(Armadillo-like helical);IPR011990(Tetratricopeptide-like helical domain superfamily);IPR024660(UNC-45/Cro1/She4, central domain);IPR019734(Tetratricopeptide repeat);IPR016024(Armadillo-type fold)	cytosol
Q9HCC0	MCCC2	GO:0002169(3-methylcrotonyl-CoA carboxylase complex, mitochondrial);GO:0005829(cytosol);GO:1905202(methylcrotonoyl-CoA carboxylase complex);GO:0005759(mitochondrial matrix);GO:0005739(mitochondrion);GO:0005524(ATP binding);GO:0004485(methylcrotonoyl-CoA carboxylase activity);GO:0009083(branched-chain amino acid catabolic process);GO:0015936(coenzyme A metabolic process);GO:0006552(leucine catabol…	00280(Valine, leucine and isoleucine degradation);01100(Metabolic pathways)	R-HSA-1430728(Metabolism);R-HSA-1643685(Disease);R-HSA-196780(Biotin transport and metabolism);R-HSA-196849(Metabolism of water-soluble vitamins and cofactors);R-HSA-196854(Metabolism of vitamins and cofactors);R-HSA-3296482(Defects in vitamin and cofactor metabolism);R-HSA-3323169(Defects in biotin (Btn) metabolism);R-HSA-3371599(Defective HLCS causes multiple carboxylase deficiency);R-HSA-56689…	-	IPR045190(Methylcrotonoyl-CoA carboxylase beta chain MCCB/AccD1-like);IPR029045(ClpP/crotonase-like domain superfamily);IPR011763(Acetyl-coenzyme A carboxyltransferase, C-terminal);IPR034733(Acetyl-CoA carboxylase);IPR011762(Acetyl-coenzyme A carboxyltransferase, N-terminal)	extracellular
P13861	PRKAR2A	GO:0005952(cAMP-dependent protein kinase complex);GO:0005813(centrosome);GO:0097546(ciliary base);GO:0005737(cytoplasm);GO:0005829(cytosol);GO:0070062(extracellular exosome);GO:0005925(focal adhesion);GO:0016020(membrane);GO:0031588(nucleotide-activated protein kinase complex);GO:0005886(plasma membrane);GO:0044853(plasma membrane raft);GO:0032991(protein-containing complex);GO:0030552(cAMP bindi…	04910(Insulin signaling pathway)	R-HSA-109582(Hemostasis);R-HSA-111885(Opioid Signalling);R-HSA-111885(Opioid Signalling);R-HSA-111931(PKA-mediated phosphorylation of CREB);R-HSA-111931(PKA-mediated phosphorylation of CREB);R-HSA-111933(Calmodulin induced events);R-HSA-111933(Calmodulin induced events);R-HSA-111996(Ca-dependent events);R-HSA-111996(Ca-dependent events);R-HSA-111997(CaM pathway);R-HSA-111997(CaM pathway);R-HSA-11…	DOID:1240(leukemia)	IPR014710(RmlC-like jelly roll fold);IPR018488(Cyclic nucleotide-binding, conserved site);IPR000595(Cyclic nucleotide-binding domain);IPR003117(cAMP-dependent protein kinase regulatory subunit, dimerization-anchoring domain);IPR012198(cAMP-dependent protein kinase regulatory subunit);IPR018490(Cyclic nucleotide-binding domain superfamily)	cytosol
Q6PD74	AAGAB	GO:0005737(cytoplasm);GO:0005829(cytosol);GO:0016607(nuclear speck);GO:0015031(protein transport)	-	-	-	IPR019341(Alpha/gamma-adaptin-binding protein p34)	extracellular
Q53H96	PYCR3	GO:0005829(cytosol);GO:0045171(intercellular bridge);GO:0072686(mitotic spindle);GO:0004735(pyrroline-5-carboxylate reductase activity);GO:0055129(L-proline biosynthetic process)	00330(Arginine and proline metabolism);01100(Metabolic pathways);01230(Biosynthesis of amino acids)	R-HSA-1430728(Metabolism);R-HSA-71291(Metabolism of amino acids and derivatives);R-HSA-8964539(Glutamate and glutamine metabolism)	-	IPR000304(Pyrroline-5-carboxylate reductase);IPR029036(Pyrroline-5-carboxylate reductase, dimerisation domain);IPR036291(NAD(P)-binding domain superfamily);IPR028939(Pyrroline-5-carboxylate reductase, catalytic, N-terminal);IPR008927(6-phosphogluconate dehydrogenase-like, C-terminal domain superfamily)	extracellular
Q13895	BYSL	GO:0045177(apical part of cell);GO:0005694(chromosome);GO:0005737(cytoplasm);GO:0005829(cytosol);GO:0043231(intracellular membrane-bounded organelle);GO:0016020(membrane);GO:0005730(nucleolus);GO:0005654(nucleoplasm);GO:0030688(preribosome, small subunit precursor);GO:0003723(RNA binding);GO:0030515(snoRNA binding);GO:0000462(maturation of SSU-rRNA from tricistronic rRNA transcript (SSU-rRNA, 5.8…	-	R-HSA-6791226(Major pathway of rRNA processing in the nucleolus and cytosol);R-HSA-72312(rRNA processing);R-HSA-8868773(rRNA processing in the nucleus and cytosol);R-HSA-8953854(Metabolism of RNA)	-	IPR007955(Bystin)	cytosol
Q96GG9	DCUN1D1	GO:0005737(cytoplasm);GO:0005829(cytosol);GO:0005654(nucleoplasm);GO:0005634(nucleus);GO:0000151(ubiquitin ligase complex);GO:0097602(cullin family protein binding);GO:0031624(ubiquitin conjugating enzyme binding);GO:0032182(ubiquitin-like protein binding);GO:2000436(positive regulation of protein neddylation);GO:0051443(positive regulation of ubiquitin-protein transferase activity);GO:0045116(pr…	-	R-HSA-392499(Metabolism of proteins);R-HSA-597592(Post-translational protein modification);R-HSA-8951664(Neddylation)	DOID:3948(adrenocortical carcinoma)	IPR042460(DCN1-like, PONY binding domain);IPR005176(Potentiating neddylation domain);IPR009060(UBA-like superfamily);IPR014764(Defective-in-cullin neddylation protein)	cytosol
P13667	PDIA4	GO:0009986(cell surface);GO:0005783(endoplasmic reticulum);GO:0005788(endoplasmic reticulum lumen);GO:0005615(extracellular space);GO:0042470(melanosome);GO:0003756(protein disulfide isomerase activity);GO:0015035(protein-disulfide reductase activity);GO:0003723(RNA binding);GO:0061077(chaperone-mediated protein folding);GO:0006457(protein folding);GO:0009306(protein secretion);GO:0034976(respons…	04141(Protein processing in endoplasmic reticulum);04918(Thyroid hormone synthesis);05110(Vibrio cholerae infection)	-	-	IPR036249(Thioredoxin-like superfamily);IPR041866(Protein disulfide-isomerase A4, TRX-like domain b);IPR005792(Protein disulphide isomerase);IPR017937(Thioredoxin, conserved site);IPR013766(Thioredoxin domain);IPR005788(Protein disulfide-isomerase, thioredoxin-like domain);IPR017068(Protein disulphide-isomerase A4)	extracellular
P80303	NUCB2	GO:0005829(cytosol);GO:0005783(endoplasmic reticulum);GO:0005793(endoplasmic reticulum-Golgi intermediate compartment);GO:0070062(extracellular exosome);GO:0005615(extracellular space);GO:0005794(Golgi apparatus);GO:0005635(nuclear envelope);GO:0005886(plasma membrane);GO:0005509(calcium ion binding);GO:0003677(DNA binding);GO:0001965(G-protein alpha-subunit binding);GO:0005085(guanyl-nucleotide …	-	-	DOID:1826(epilepsy)	IPR002048(EF-hand domain);IPR018247(EF-Hand 1, calcium-binding site);IPR011992(EF-hand domain pair);IPR040250(Nucleobindin)	extracellular
Q14204	DYNC1H1	GO:1904115(axon cytoplasm);GO:0035578(azurophil granule lumen);GO:0005938(cell cortex);GO:0005813(centrosome);GO:0005868(cytoplasmic dynein complex);GO:0005881(cytoplasmic microtubule);GO:0005829(cytosol);GO:0030286(dynein complex);GO:0070062(extracellular exosome);GO:0005576(extracellular region);GO:0030175(filopodium);GO:0016020(membrane);GO:0005874(microtubule);GO:0005524(ATP binding);GO:00455…	04145(Phagosome);04814(Motor proteins);04962(Vasopressin-regulated water reabsorption);05132(Salmonella infection)	R-HSA-1280218(Adaptive Immune System);R-HSA-141424(Amplification of signal from the kinetochores);R-HSA-141444(Amplification of signal from unattached kinetochores via a MAD2 inhibitory signal);R-HSA-162582(Signal Transduction);R-HSA-1632852(Macroautophagy);R-HSA-1632852(Macroautophagy);R-HSA-1640170(Cell Cycle);R-HSA-1643685(Disease);R-HSA-168249(Innate Immune System);R-HSA-168256(Immune System)…	-	IPR043157(Dynein heavy chain, AAA1 domain, small subdomain);IPR026983(Dynein heavy chain);IPR024743(Dynein heavy chain, coiled coil stalk);IPR041228(Dynein heavy chain, C-terminal domain);IPR013602(Dynein heavy chain, linker);IPR013594(Dynein heavy chain, tail);IPR027417(P-loop containing nucleoside triphosphate hydrolase);IPR042228(Dynein heavy chain, linker, subdomain 3);IPR043160(Dynein heavy …	cytosol
Q8N128	FAM177A1	-	-	-	-	IPR028260(FAM177 family)	cytosol
Q15436	SEC23A	GO:0030127(COPII vesicle coat);GO:0005829(cytosol);GO:0070971(endoplasmic reticulum exit site);GO:0005789(endoplasmic reticulum membrane);GO:0012507(ER to Golgi transport vesicle membrane);GO:0000139(Golgi membrane);GO:0048471(perinuclear region of cytoplasm);GO:0005096(GTPase activator activity);GO:0008270(zinc ion binding);GO:0090110(COPII-coated vesicle cargo loading);GO:0006886(intracellular …	04141(Protein processing in endoplasmic reticulum)	R-HSA-1280218(Adaptive Immune System);R-HSA-1430728(Metabolism);R-HSA-1643685(Disease);R-HSA-1655829(Regulation of cholesterol biosynthesis by SREBP (SREBF));R-HSA-168256(Immune System);R-HSA-199977(ER to Golgi Anterograde Transport);R-HSA-199991(Membrane Trafficking);R-HSA-204005(COPII-mediated vesicle transport);R-HSA-2132295(MHC class II antigen presentation);R-HSA-392499(Metabolism of protein…	-	IPR036465(von Willebrand factor A-like domain superfamily);IPR006895(Zinc finger, Sec23/Sec24-type);IPR036174(Zinc finger, Sec23/Sec24-type superfamily);IPR029006(ADF-H/Gelsolin-like domain superfamily);IPR006900(Sec23/Sec24, helical domain);IPR036180(Gelsolin-like domain superfamily);IPR006896(Sec23/Sec24, trunk domain);IPR036175(Sec23/Sec24 helical domain superfamily);IPR007123(Gelsolin-like do…	cytosol
P13804	ETFA	GO:0045251(electron transfer flavoprotein complex);GO:0005759(mitochondrial matrix);GO:0005739(mitochondrion);GO:0009055(electron transfer activity);GO:0050660(flavin adenine dinucleotide binding);GO:0016491(oxidoreductase activity);GO:0009063(amino acid catabolic process);GO:0033539(fatty acid beta-oxidation using acyl-CoA dehydrogenase);GO:0022904(respiratory electron transport chain)	-	R-HSA-1428517(The citric acid (TCA) cycle and respiratory electron transport);R-HSA-1430728(Metabolism);R-HSA-163200(Respiratory electron transport, ATP synthesis by chemiosmotic coupling, and heat production by uncoupling proteins.);R-HSA-611105(Respiratory electron transport)	DOID:8454(riboflavin deficiency)	IPR018206(Electron transfer flavoprotein subunit alpha, conserved site);IPR033947(Electron transfer flavoprotein, alpha subunit, N-terminal);IPR014729(Rossmann-like alpha/beta/alpha sandwich fold);IPR001308(Electron transfer flavoprotein alpha subunit/FixB);IPR014731(Electron transfer flavoprotein, alpha subunit, C-terminal);IPR014730(Electron transfer flavoprotein, alpha/beta-subunit, N-terminal…	mitochondria
P10809	HSPD1	GO:0009986(cell surface);GO:0005905(clathrin-coated pit);GO:0030135(coated vesicle);GO:0005737(cytoplasm);GO:0005829(cytosol);GO:0005769(early endosome);GO:0070062(extracellular exosome);GO:0005615(extracellular space);GO:0046696(lipopolysaccharide receptor complex);GO:0016020(membrane);GO:0140494(migrasome);GO:0005743(mitochondrial inner membrane);GO:0005759(mitochondrial matrix);GO:0005739(mito…	03018(RNA degradation);04940(Type I diabetes mellitus);05134(Legionellosis);05152(Tuberculosis);05417(Lipid and atherosclerosis)	R-HSA-1268020(Mitochondrial protein import);R-HSA-1268020(Mitochondrial protein import);R-HSA-212436(Generic Transcription Pathway);R-HSA-73857(RNA Polymerase II Transcription);R-HSA-74160(Gene expression (Transcription));R-HSA-8864260(Transcriptional regulation by the AP-2 (TFAP2) family of transcription factors);R-HSA-8869496(TFAP2A acts as a transcriptional repressor during retinoic acid induc…	DOID:10223(dermatomyositis);DOID:10579(leukodystrophy);DOID:114(heart disease);DOID:11729(Lyme disease);DOID:11934(head and neck cancer);DOID:1240(leukemia);DOID:13375(temporal arteritis);DOID:14203(childhood type dermatomyositis);DOID:14250(Down syndrome);DOID:1542(head and neck carcinoma);DOID:162(cancer);DOID:1936(atherosclerosis);DOID:2043(hepatitis B);DOID:2237(hepatitis);DOID:225(syndrome);…	IPR001844(Chaperonin Cpn60/GroEL);IPR027413(GroEL-like equatorial domain superfamily);IPR027410(TCP-1-like chaperonin intermediate domain superfamily);IPR027409(GroEL-like apical domain superfamily);IPR002423(Chaperonin Cpn60/GroEL/TCP-1 family);IPR018370(Chaperonin Cpn60, conserved site)	mitochondria
Q14974	KPNB1	GO:0005737(cytoplasm);GO:0010494(cytoplasmic stress granule);GO:0005829(cytosol);GO:0071782(endoplasmic reticulum tubular network);GO:0070062(extracellular exosome);GO:0005576(extracellular region);GO:1904813(ficolin-1-rich granule lumen);GO:0016020(membrane);GO:0042564(NLS-dependent protein nuclear import complex);GO:0005635(nuclear envelope);GO:0031965(nuclear membrane);GO:0005643(nuclear pore)…	03013(Nucleocytoplasmic transport);05207(Chemical carcinogenesis)	R-HSA-109581(Apoptosis);R-HSA-1169408(ISG15 antiviral mechanism);R-HSA-1169410(Antiviral mechanism by IFN-stimulated genes);R-HSA-1280215(Cytokine Signaling in Immune system);R-HSA-140342(Apoptosis induced DNA fragmentation);R-HSA-1430728(Metabolism);R-HSA-162906(HIV Infection);R-HSA-162906(HIV Infection);R-HSA-162909(Host Interactions of HIV factors);R-HSA-162909(Host Interactions of HIV factors…	DOID:162(cancer);DOID:934(viral infectious disease);DOID:4(disease)	IPR011989(Armadillo-like helical);IPR021133(HEAT, type 2);IPR001494(Importin-beta, N-terminal domain);IPR000225(Armadillo);IPR016024(Armadillo-type fold);IPR040122(Importin beta family)	cytosol
Q99460	PSMD1	GO:0035578(azurophil granule lumen);GO:0005829(cytosol);GO:0005576(extracellular region);GO:0016020(membrane);GO:0005654(nucleoplasm);GO:0005634(nucleus);GO:0022624(proteasome accessory complex);GO:0000502(proteasome complex);GO:0005838(proteasome regulatory particle);GO:0008540(proteasome regulatory particle, base subcomplex);GO:0034515(proteasome storage granule);GO:0030234(enzyme regulator act…	03050(Proteasome);05010(Alzheimer disease);05012(Parkinson disease);05014(Amyotrophic lateral sclerosis);05016(Huntington disease);05017(Spinocerebellar ataxia);05020(Prion disease);05022(Pathways of neurodegeneration);05169(Epstein-Barr virus infection)	R-HSA-109581(Apoptosis);R-HSA-1168372(Downstream signaling events of B Cell Receptor (BCR));R-HSA-1169091(Activation of NF-kappaB in B cells);R-HSA-1234174(Cellular response to hypoxia);R-HSA-1234176(Oxygen-dependent proline hydroxylation of Hypoxia-inducible Factor Alpha);R-HSA-1236974(ER-Phagosome pathway);R-HSA-1236975(Antigen processing-Cross presentation);R-HSA-1236975(Antigen processing-Cro…	-	IPR011989(Armadillo-like helical);IPR016024(Armadillo-type fold);IPR016642(26S proteasome regulatory complex, non-ATPase subcomplex, Rpn2/Psmd1 subunit);IPR040623(26S proteasome regulatory subunit RPN2, C-terminal);IPR002015(Proteasome/cyclosome repeat)	cytosol
Q8WUM4	PDCD6IP	GO:0042641(actomyosin);GO:0005923(bicellular tight junction);GO:0005829(cytosol);GO:0070971(endoplasmic reticulum exit site);GO:0005768(endosome);GO:0070062(extracellular exosome);GO:1903561(extracellular vesicle);GO:0090543(Flemming body);GO:0005925(focal adhesion);GO:0001772(immunological synapse);GO:0042470(melanosome);GO:0016020(membrane);GO:0005815(microtubule organizing center);GO:0048306(c…	03250(Viral life cycle);04144(Endocytosis)	R-HSA-162587(HIV Life Cycle);R-HSA-162588(Budding and maturation of HIV virion);R-HSA-162599(Late Phase of HIV Life Cycle);R-HSA-162906(HIV Infection);R-HSA-1643685(Disease);R-HSA-5210891(Uptake and function of anthrax toxins);R-HSA-5213460(RIPK1-mediated regulated necrosis);R-HSA-5218859(Regulated Necrosis);R-HSA-5339562(Uptake and actions of bacterial toxins);R-HSA-5357801(Programmed Cell Death…	DOID:2043(hepatitis B);DOID:2237(hepatitis);DOID:2481(NA)	IPR004328(BRO1 domain);IPR025304(ALIX V-shaped domain);IPR038499(BRO1 domain superfamily)	cytosol
Q86V81	ALYREF	GO:0071013(catalytic step 2 spliceosome);GO:0005737(cytoplasm);GO:0005829(cytosol);GO:0070062(extracellular exosome);GO:0016020(membrane);GO:0016607(nuclear speck);GO:0005654(nucleoplasm);GO:0005634(nucleus);GO:0000346(transcription export complex);GO:0062153(C5-methylcytidine-containing RNA binding);GO:0003729(mRNA binding);GO:0003723(RNA binding);GO:0006406(mRNA export from nucleus);GO:0000398(…	03013(Nucleocytoplasmic transport);03015(mRNA surveillance pathway);03040(Spliceosome);05014(Amyotrophic lateral sclerosis);05168(Herpes simplex virus 1 infection)	R-HSA-159227(Transport of the SLBP independent Mature mRNA);R-HSA-159230(Transport of the SLBP Dependant Mature mRNA);R-HSA-159231(Transport of Mature mRNA Derived from an Intronless Transcript);R-HSA-159234(Transport of Mature mRNAs Derived from Intronless Transcripts);R-HSA-159236(Transport of Mature mRNA derived from an Intron-Containing Transcript);R-HSA-72163(mRNA Splicing - Major Pathway);R…	-	IPR025715(Chromatin target of PRMT1 protein, C-terminal);IPR035979(RNA-binding domain superfamily);IPR000504(RNA recognition motif domain);IPR012677(Nucleotide-binding alpha-beta plait domain superfamily)	cytosol
Q8IWY9	CDAN1	GO:0005737(cytoplasm);GO:0005829(cytosol);GO:0012505(endomembrane system);GO:0005634(nucleus);GO:0005886(plasma membrane);GO:0006325(chromatin organization);GO:0051170(import into nucleus);GO:0008104(protein localization)	-	-	DOID:1338(congenital dyserythropoietic anemia);DOID:13401(angioid streaks);DOID:2355(anemia)	IPR028171(Codanin-1, C-terminal domain);IPR040031(Codanin-1)	plasma membrane
Q9BRP1	PDCD2L	GO:0005737(cytoplasm);GO:0016020(membrane);GO:0006915(apoptotic process);GO:0007049(cell cycle)	-	-	-	IPR007320(Programmed cell death protein 2, C-terminal)	extracellular
P26640	VARS1	GO:0005829(cytosol);GO:0002161(aminoacyl-tRNA editing activity);GO:0005524(ATP binding);GO:0004832(valine-tRNA ligase activity);GO:0006418(tRNA aminoacylation for protein translation);GO:0006438(valyl-tRNA aminoacylation)	00970(Aminoacyl-tRNA biosynthesis)	R-HSA-379716(Cytosolic tRNA aminoacylation);R-HSA-379724(tRNA Aminoacylation);R-HSA-392499(Metabolism of proteins);R-HSA-72766(Translation)	-	IPR002300(Aminoacyl-tRNA synthetase, class Ia);IPR013155(Methionyl/Valyl/Leucyl/Isoleucyl-tRNA synthetase, anticodon-binding);IPR010987(Glutathione S-transferase, C-terminal-like);IPR001412(Aminoacyl-tRNA synthetase, class I, conserved site);IPR014729(Rossmann-like alpha/beta/alpha sandwich fold);IPR009008(Valyl/Leucyl/Isoleucyl-tRNA synthetase, editing domain);IPR002303(Valine-tRNA ligase);IPR03…	cytosol
Q9BZE4	GTPBP4	GO:0005737(cytoplasm);GO:0005829(cytosol);GO:0016020(membrane);GO:0031965(nuclear membrane);GO:0005730(nucleolus);GO:0005654(nucleoplasm);GO:0005634(nucleus);GO:0048471(perinuclear region of cytoplasm);GO:0005525(GTP binding);GO:0003924(GTPase activity);GO:1990275(preribosome binding);GO:0003723(RNA binding);GO:0000463(maturation of LSU-rRNA from tricistronic rRNA transcript (SSU-rRNA, 5.8S rRNA,…	03008(Ribosome biogenesis in eukaryotes)	-	-	IPR031167(OBG-type guanine nucleotide-binding (G) domain);IPR010674(Nucleolar GTP-binding protein 1, Rossman-fold domain);IPR012973(NOG, C-terminal);IPR006073(GTP binding domain);IPR027417(P-loop containing nucleoside triphosphate hydrolase);IPR041623(NOG1, N-terminal helical domain);IPR024926(Nucleolar GTP-binding protein 1);IPR005225(Small GTP-binding protein domain)	cytosol
Q96GX9	APIP	GO:0005737(cytoplasm);GO:0005829(cytosol);GO:0042802(identical protein binding);GO:0046570(methylthioribulose 1-phosphate dehydratase activity);GO:0008270(zinc ion binding);GO:0006915(apoptotic process);GO:0019509(L-methionine salvage from methylthioadenosine);GO:0019284(L-methionine salvage from S-adenosylmethionine);GO:0043066(negative regulation of apoptotic process);GO:0051289(protein homotet…	00270(Cysteine and methionine metabolism);01100(Metabolic pathways)	R-HSA-109581(Apoptosis);R-HSA-109606(Intrinsic Pathway for Apoptosis);R-HSA-111458(Formation of apoptosome);R-HSA-111461(Cytochrome c-mediated apoptotic response);R-HSA-111471(Apoptotic factor-mediated response);R-HSA-1237112(Methionine salvage pathway);R-HSA-1430728(Metabolism);R-HSA-1614635(Sulfur amino acid metabolism);R-HSA-5357801(Programmed Cell Death);R-HSA-71291(Metabolism of amino acids …	-	IPR001303(Class II aldolase/adducin N-terminal);IPR017714(Methylthioribulose-1-phosphate dehydratase);IPR036409(Class II aldolase/adducin N-terminal domain superfamily);IPR027514(Methylthioribulose-1-phosphate dehydratase, eukaryotes)	cytosol
Q6P2Q9	PRPF8	GO:0071013(catalytic step 2 spliceosome);GO:0016020(membrane);GO:0016607(nuclear speck);GO:0005654(nucleoplasm);GO:0005634(nucleus);GO:0071006(U2-type catalytic step 1 spliceosome);GO:0071007(U2-type catalytic step 2 spliceosome);GO:0071005(U2-type precatalytic spliceosome);GO:0046540(U4/U6 x U5 tri-snRNP complex);GO:0005682(U5 snRNP);GO:0070530(K63-linked polyubiquitin modification-dependent pro…	03040(Spliceosome)	R-HSA-72163(mRNA Splicing - Major Pathway);R-HSA-72165(mRNA Splicing - Minor Pathway);R-HSA-72172(mRNA Splicing);R-HSA-72203(Processing of Capped Intron-Containing Pre-mRNA);R-HSA-8953854(Metabolism of RNA)	DOID:10584(retinitis pigmentosa);DOID:162(cancer);DOID:3612(retinitis);DOID:10283(prostate cancer)	IPR021983(PRP8 domain IV core);IPR037518(MPN domain);IPR042516(Pre-mRNA-processing-splicing factor 8, U5-snRNA-binding domain superfamily);IPR012984(PROCT domain);IPR027652(Pre-mRNA-processing-splicing factor 8);IPR012591(PRO8NT domain);IPR012337(Ribonuclease H-like superfamily);IPR019580(Pre-mRNA-processing-splicing factor 8, U6-snRNA-binding);IPR012592(PROCN domain);IPR043172(Prp8 RNase domain …	cytosol
Q7L311	ARMCX2	GO:0005741(mitochondrial outer membrane);GO:0005739(mitochondrion)	-	-	-	IPR016024(Armadillo-type fold);IPR006911(Armadillo repeat-containing domain);IPR011989(Armadillo-like helical);IPR000225(Armadillo)	extracellular
P06733	ENO1	GO:0005938(cell cortex);GO:0009986(cell surface);GO:0005737(cytoplasm);GO:0005829(cytosol);GO:0070062(extracellular exosome);GO:0005615(extracellular space);GO:0031430(M band);GO:0016020(membrane);GO:0005640(nuclear outer membrane);GO:0005634(nucleus);GO:0000015(phosphopyruvate hydratase complex);GO:0005886(plasma membrane);GO:0045296(cadherin binding);GO:0001227(DNA-binding transcription repress…	00010(Glycolysis / Gluconeogenesis);01100(Metabolic pathways);01200(Carbon metabolism);01230(Biosynthesis of amino acids);03018(RNA degradation);04066(HIF-1 signaling pathway)	R-HSA-1430728(Metabolism);R-HSA-1643685(Disease);R-HSA-5663205(Infectious disease);R-HSA-70171(Glycolysis);R-HSA-70263(Gluconeogenesis);R-HSA-70326(Glucose metabolism);R-HSA-71387(Metabolism of carbohydrates);R-HSA-9635486(Infection with Mycobacterium tuberculosis);R-HSA-9636667(Manipulation of host energy metabolism);R-HSA-9637690(Response of Mtb to phagocytosis);R-HSA-9824439(Bacterial Infectio…	DOID:10652(Alzheimer's disease);DOID:11934(head and neck cancer);DOID:13241(Behcet's disease);DOID:1542(head and neck carcinoma);DOID:162(cancer);DOID:1749(squamous cell carcinoma);DOID:1909(melanoma);DOID:3310(atopic dermatitis);DOID:3459(breast carcinoma);DOID:3908(lung non-small cell carcinoma);DOID:684(hepatocellular carcinoma);DOID:7148(rheumatoid arthritis);DOID:848(arthritis)	IPR020811(Enolase, N-terminal);IPR000941(Enolase);IPR036849(Enolase-like, C-terminal domain superfamily);IPR029017(Enolase-like, N-terminal);IPR020810(Enolase, C-terminal TIM barrel domain);IPR020809(Enolase, conserved site)	cytosol
P49768	PSEN1	GO:0016235(aggresome);GO:0016324(apical plasma membrane);GO:0035577(azurophil granule membrane);GO:0005938(cell cortex);GO:0030054(cell junction);GO:0009986(cell surface);GO:0005813(centrosome);GO:0035253(ciliary rootlet);GO:0043198(dendritic shaft);GO:0031901(early endosome membrane);GO:0005783(endoplasmic reticulum);GO:0005789(endoplasmic reticulum membrane);GO:0070765(gamma-secretase complex);…	04310(Wnt signaling pathway);04330(Notch signaling pathway);04722(Neurotrophin signaling pathway);05010(Alzheimer disease);05022(Pathways of neurodegeneration);05165(Human papillomavirus infection)	R-HSA-1236394(Signaling by ERBB4);R-HSA-1251985(Nuclear signaling by ERBB4);R-HSA-1266738(Developmental Biology);R-HSA-1474228(Degradation of the extracellular matrix);R-HSA-1474244(Extracellular matrix organization);R-HSA-157118(Signaling by NOTCH);R-HSA-157118(Signaling by NOTCH);R-HSA-162582(Signal Transduction);R-HSA-162582(Signal Transduction);R-HSA-1643685(Disease);R-HSA-168249(Innate Immun…	DOID:10652(Alzheimer's disease);DOID:1116(pertussis);DOID:11870(Pick's disease);DOID:12217(Lewy body dementia);DOID:1307(dementia);DOID:225(syndrome);DOID:6543(acne);DOID:769(neuroblastoma)	IPR042524(Presenilin, C-terminal);IPR001108(Peptidase A22A, presenilin);IPR006639(Presenilin/signal peptide peptidase);IPR002031(Peptidase A22A, presenilin 1)	plasma membrane
P51659	HSD17B4	GO:0005829(cytosol);GO:0016020(membrane);GO:0005782(peroxisomal matrix);GO:0005778(peroxisomal membrane);GO:0005777(peroxisome);GO:0106386((3R)-hydroxyacyl-CoA dehydrogenase (NAD) activity);GO:0044594(17-beta-hydroxysteroid dehydrogenase (NAD+) activity);GO:0018812(3-hydroxyacyl-CoA dehydratase activity);GO:0003857(3-hydroxyacyl-CoA dehydrogenase activity);GO:0033989(3alpha,7alpha,12alpha-trihydr…	00120(Primary bile acid biosynthesis);01040(Biosynthesis of unsaturated fatty acids);01100(Metabolic pathways);01212(Fatty acid metabolism);04146(Peroxisome)	R-HSA-1430728(Metabolism);R-HSA-192105(Synthesis of bile acids and bile salts);R-HSA-193368(Synthesis of bile acids and bile salts via 7alpha-hydroxycholesterol);R-HSA-194068(Bile acid and bile salt metabolism);R-HSA-2046104(alpha-linolenic (omega3) and linoleic (omega6) acid metabolism);R-HSA-2046106(alpha-linolenic acid (ALA) metabolism);R-HSA-389887(Beta-oxidation of pristanoyl-CoA);R-HSA-3902…	DOID:162(cancer);DOID:225(syndrome);DOID:4440(seminoma);DOID:4(disease)	IPR002347(Short-chain dehydrogenase/reductase SDR);IPR036527(SCP2 sterol-binding domain superfamily);IPR036291(NAD(P)-binding domain superfamily);IPR002539(MaoC-like dehydratase domain);IPR029069(HotDog domain superfamily);IPR003033(SCP2 sterol-binding domain);IPR020904(Short-chain dehydrogenase/reductase, conserved site)	cytosol
O15498	YKT6	GO:0097440(apical dendrite);GO:0097441(basal dendrite);GO:0005737(cytoplasm);GO:0030659(cytoplasmic vesicle membrane);GO:0005829(cytosol);GO:0005783(endoplasmic reticulum);GO:0033116(endoplasmic reticulum-Golgi intermediate compartment membrane);GO:0005768(endosome);GO:0005794(Golgi apparatus);GO:0000139(Golgi membrane);GO:0005739(mitochondrion);GO:0043025(neuronal cell body);GO:0005886(plasma me…	04130(SNARE interactions in vesicular transport);04140(Autophagy)	R-HSA-162582(Signal Transduction);R-HSA-194315(Signaling by Rho GTPases);R-HSA-199977(ER to Golgi Anterograde Transport);R-HSA-199991(Membrane Trafficking);R-HSA-204005(COPII-mediated vesicle transport);R-HSA-392499(Metabolism of proteins);R-HSA-446203(Asparagine N-linked glycosylation);R-HSA-5653656(Vesicle-mediated transport);R-HSA-597592(Post-translational protein modification);R-HSA-6807878(C…	DOID:150(disease of mental health);DOID:162(cancer)	IPR010908(Longin domain);IPR042855(v-SNARE, coiled-coil homology domain);IPR045848(YKT6, SNARE motif);IPR011012(Longin-like domain superfamily)	cytosol
P05141	SLC25A5	GO:0016020(membrane);GO:0005743(mitochondrial inner membrane);GO:0042645(mitochondrial nucleoid);GO:0005757(mitochondrial permeability transition pore complex);GO:0005739(mitochondrion);GO:0071817(MMXD complex);GO:0005634(nucleus);GO:0005886(plasma membrane);GO:0000295(adenine nucleotide transmembrane transporter activity);GO:0015207(adenine transmembrane transporter activity);GO:0005471(ATP:ADP …	04020(Calcium signaling pathway);04022(cGMP-PKG signaling pathway);04217(Necroptosis);04218(Cellular senescence);04613(Neutrophil extracellular trap formation);05010(Alzheimer disease);05012(Parkinson disease);05016(Huntington disease);05017(Spinocerebellar ataxia);05020(Prion disease);05022(Pathways of neurodegeneration);05164(Influenza A);05166(Human T-cell leukemia virus 1 infection);05208(Che…	R-HSA-162906(HIV Infection);R-HSA-162909(Host Interactions of HIV factors);R-HSA-1643685(Disease);R-HSA-176033(Interactions of Vpr with host cellular proteins);R-HSA-180897(Vpr-mediated induction of apoptosis by mitochondrial outer membrane permeabilization);R-HSA-382551(Transport of small molecules);R-HSA-425397(Transport of vitamins, nucleosides, and related molecules);R-HSA-425407(SLC-mediated…	DOID:162(cancer)	IPR002067(Mitochondrial carrier protein);IPR018108(Mitochondrial substrate/solute carrier);IPR023395(Mitochondrial carrier domain superfamily);IPR002113(ADP/ATP carrier protein, eukaryotic type)	cytosol
P12236	SLC25A6	GO:0016020(membrane);GO:0005743(mitochondrial inner membrane);GO:0005739(mitochondrion);GO:0005634(nucleus);GO:0005744(TIM23 mitochondrial import inner membrane translocase complex);GO:0005471(ATP:ADP antiporter activity);GO:0006915(apoptotic process);GO:0140021(mitochondrial ADP transmembrane transport);GO:1990544(mitochondrial ATP transmembrane transport);GO:1901029(negative regulation of mitoc…	04020(Calcium signaling pathway);04022(cGMP-PKG signaling pathway);04217(Necroptosis);04218(Cellular senescence);04613(Neutrophil extracellular trap formation);05010(Alzheimer disease);05012(Parkinson disease);05016(Huntington disease);05017(Spinocerebellar ataxia);05020(Prion disease);05022(Pathways of neurodegeneration);05164(Influenza A);05166(Human T-cell leukemia virus 1 infection);05208(Che…	R-HSA-1268020(Mitochondrial protein import);R-HSA-1268020(Mitochondrial protein import);R-HSA-162906(HIV Infection);R-HSA-162909(Host Interactions of HIV factors);R-HSA-1643685(Disease);R-HSA-168255(Influenza Infection);R-HSA-168277(Influenza Virus Induced Apoptosis);R-HSA-176033(Interactions of Vpr with host cellular proteins);R-HSA-180897(Vpr-mediated induction of apoptosis by mitochondrial out…	-	IPR023395(Mitochondrial carrier domain superfamily);IPR002113(ADP/ATP carrier protein, eukaryotic type);IPR018108(Mitochondrial substrate/solute carrier);IPR002067(Mitochondrial carrier protein)	cytosol
P04083	ANXA1	GO:0005912(adherens junction);GO:0016324(apical plasma membrane);GO:0016323(basolateral plasma membrane);GO:0009986(cell surface);GO:0062023(collagen-containing extracellular matrix);GO:0001533(cornified envelope);GO:0005737(cytoplasm);GO:0005829(cytosol);GO:0031901(early endosome membrane);GO:0005768(endosome);GO:0070062(extracellular exosome);GO:0005576(extracellular region);GO:0005615(extracel…	-	R-HSA-1280215(Cytokine Signaling in Immune system);R-HSA-162582(Signal Transduction);R-HSA-168256(Immune System);R-HSA-372790(Signaling by GPCR);R-HSA-373076(Class A/1 (Rhodopsin-like receptors));R-HSA-375276(Peptide ligand-binding receptors);R-HSA-388396(GPCR downstream signalling);R-HSA-397014(Muscle contraction);R-HSA-416476(G alpha (q) signalling events);R-HSA-418594(G alpha (i) signalling ev…	DOID:10127(cerebral artery occlusion);DOID:10588(adrenoleukodystrophy);DOID:1612(breast cancer);DOID:162(cancer);DOID:1749(squamous cell carcinoma);DOID:3459(breast carcinoma);DOID:3717(gastric adenocarcinoma);DOID:3770(pulmonary fibrosis);DOID:4006(bladder urothelial carcinoma);DOID:4905(pancreatic carcinoma);DOID:4927(Klatskin's tumor);DOID:4947(cholangiocarcinoma);DOID:7148(rheumatoid arthriti…	IPR037104(Annexin superfamily);IPR018252(Annexin repeat, conserved site);IPR001464(Annexin);IPR018502(Annexin repeat);IPR002388(Annexin A1)	cytosol
P54136	RARS1	GO:0017101(aminoacyl-tRNA synthetase multienzyme complex);GO:0005737(cytoplasm);GO:0005829(cytosol);GO:0070062(extracellular exosome);GO:0016020(membrane);GO:0005730(nucleolus);GO:0005654(nucleoplasm);GO:0005634(nucleus);GO:0034618(arginine binding);GO:0004814(arginine-tRNA ligase activity);GO:0005524(ATP binding);GO:0045296(cadherin binding);GO:0000049(tRNA binding);GO:0006420(arginyl-tRNA amino…	00970(Aminoacyl-tRNA biosynthesis)	R-HSA-1430728(Metabolism);R-HSA-2408522(Selenoamino acid metabolism);R-HSA-379716(Cytosolic tRNA aminoacylation);R-HSA-379724(tRNA Aminoacylation);R-HSA-392499(Metabolism of proteins);R-HSA-71291(Metabolism of amino acids and derivatives);R-HSA-72766(Translation)	-	IPR001278(Arginine-tRNA ligase);IPR005148(Arginyl tRNA synthetase N-terminal domain);IPR001412(Aminoacyl-tRNA synthetase, class I, conserved site);IPR009080(Aminoacyl-tRNA synthetase, class Ia, anticodon-binding);IPR035684(Arginyl-tRNA synthetase, catalytic core domain);IPR008909(DALR anticodon binding);IPR036695(Arginyl tRNA synthetase N-terminal domain superfamily);IPR014729(Rossmann-like alpha…	cytosol
Q8NBJ5	COLGALT1	GO:0005788(endoplasmic reticulum lumen);GO:0016020(membrane);GO:0050211(procollagen galactosyltransferase activity);GO:0030199(collagen fibril organization);GO:1904028(positive regulation of collagen fibril organization)	00310(Lysine degradation);00514(Other types of O-glycan biosynthesis);01100(Metabolic pathways)	R-HSA-1474244(Extracellular matrix organization);R-HSA-1474290(Collagen formation);R-HSA-1650814(Collagen biosynthesis and modifying enzymes)	-	IPR029044(Nucleotide-diphospho-sugar transferases);IPR002654(Glycosyl transferase, family 25)	extracellular
P62873	GNB1	GO:0005737(cytoplasm);GO:0005829(cytosol);GO:0070062(extracellular exosome);GO:1903561(extracellular vesicle);GO:0005834(heterotrimeric G-protein complex);GO:0005765(lysosomal membrane);GO:0016020(membrane);GO:0097381(photoreceptor disc membrane);GO:0005886(plasma membrane);GO:0045202(synapse);GO:0003924(GTPase activity);GO:0051020(GTPase binding);GO:0044877(protein-containing complex binding);GO…	04014(Ras signaling pathway);04062(Chemokine signaling pathway);04151(PI3K-Akt signaling pathway);04371(Apelin signaling pathway);04713(Circadian entrainment);04723(Retrograde endocannabinoid signaling);04724(Glutamatergic synapse);04725(Cholinergic synapse);04726(Serotonergic synapse);04727(GABAergic synapse);04728(Dopaminergic synapse);04740(Olfactory transduction);04744(Phototransduction);0492…	R-HSA-109582(Hemostasis);R-HSA-109582(Hemostasis);R-HSA-111885(Opioid Signalling);R-HSA-112314(Neurotransmitter receptors and postsynaptic signal transmission);R-HSA-112315(Transmission across Chemical Synapses);R-HSA-112316(Neuronal System);R-HSA-1296041(Activation of G protein gated Potassium channels);R-HSA-1296059(G protein gated Potassium channels);R-HSA-1296065(Inwardly rectifying K+ channe…	DOID:10584(retinitis pigmentosa);DOID:3612(retinitis);DOID:5419(schizophrenia)	IPR019775(WD40 repeat, conserved site);IPR001680(WD40 repeat);IPR001632(G-protein, beta subunit);IPR016346(Guanine nucleotide-binding protein, beta subunit);IPR020472(G-protein beta WD-40 repeat);IPR015943(WD40/YVTN repeat-like-containing domain superfamily);IPR036322(WD40-repeat-containing domain superfamily)	cytosol
Q9H0W9	C11orf54	GO:0070062(extracellular exosome);GO:0016604(nuclear body);GO:0005654(nucleoplasm);GO:0005634(nucleus);GO:0016788(hydrolase activity, acting on ester bonds);GO:0008270(zinc ion binding)	-	-	-	IPR015021(Ester hydrolase C11orf54, Domain of unknown function DUF1907)	cytosol
Q96QK1	VPS35	GO:0005829(cytosol);GO:0098691(dopaminergic synapse);GO:0005769(early endosome);GO:0005768(endosome);GO:0010008(endosome membrane);GO:0070062(extracellular exosome);GO:0098978(glutamatergic synapse);GO:0005770(late endosome);GO:0005765(lysosomal membrane);GO:0005764(lysosome);GO:0099073(mitochondrion-derived vesicle);GO:0043005(neuron projection);GO:0043025(neuronal cell body);GO:0048471(perinucl…	04144(Endocytosis)	R-HSA-162582(Signal Transduction);R-HSA-195721(Signaling by WNT);R-HSA-3238698(WNT ligand biogenesis and trafficking)	-	IPR005378(Vacuolar protein sorting-associated protein 35);IPR042491(Vacuolar protein sorting-associated protein 35, C-terminal);IPR016024(Armadillo-type fold)	cytosol
P00558	PGK1	GO:0005829(cytosol);GO:0070062(extracellular exosome);GO:0005615(extracellular space);GO:0016020(membrane);GO:0045121(membrane raft);GO:0043531(ADP binding);GO:0005524(ATP binding);GO:0004618(phosphoglycerate kinase activity);GO:0047134(protein-disulfide reductase (NAD(P)) activity);GO:0061621(canonical glycolysis);GO:0071456(cellular response to hypoxia);GO:0030855(epithelial cell differentiatio…	00010(Glycolysis / Gluconeogenesis);01100(Metabolic pathways);01200(Carbon metabolism);01230(Biosynthesis of amino acids);04066(HIF-1 signaling pathway)	R-HSA-1430728(Metabolism);R-HSA-1643685(Disease);R-HSA-5663205(Infectious disease);R-HSA-70171(Glycolysis);R-HSA-70263(Gluconeogenesis);R-HSA-70326(Glucose metabolism);R-HSA-71387(Metabolism of carbohydrates);R-HSA-9635486(Infection with Mycobacterium tuberculosis);R-HSA-9636667(Manipulation of host energy metabolism);R-HSA-9637690(Response of Mtb to phagocytosis);R-HSA-9824439(Bacterial Infectio…	DOID:162(cancer);DOID:5419(schizophrenia)	IPR001576(Phosphoglycerate kinase);IPR015911(Phosphoglycerate kinase, conserved site);IPR015824(Phosphoglycerate kinase, N-terminal);IPR036043(Phosphoglycerate kinase superfamily)	cytosol
Q53EP0	FNDC3B	GO:0016020(membrane);GO:0003723(RNA binding)	-	-	DOID:162(cancer);DOID:2043(hepatitis B);DOID:2237(hepatitis);DOID:684(hepatocellular carcinoma)	IPR013783(Immunoglobulin-like fold);IPR003961(Fibronectin type III);IPR036116(Fibronectin type III superfamily)	cytosol
O00469	PLOD2	GO:0005783(endoplasmic reticulum);GO:0005789(endoplasmic reticulum membrane);GO:0070062(extracellular exosome);GO:0030867(rough endoplasmic reticulum membrane);GO:0005506(iron ion binding);GO:0031418(L-ascorbic acid binding);GO:0008475(procollagen-lysine 5-dioxygenase activity);GO:0046947(hydroxylysine biosynthetic process);GO:0017185(peptidyl-lysine hydroxylation);GO:0036211(protein modification…	00310(Lysine degradation);01100(Metabolic pathways)	R-HSA-1474244(Extracellular matrix organization);R-HSA-1474290(Collagen formation);R-HSA-1650814(Collagen biosynthesis and modifying enzymes)	DOID:13359(Ehlers-Danlos syndrome);DOID:225(syndrome);DOID:418(systemic scleroderma);DOID:419(scleroderma)	IPR029044(Nucleotide-diphospho-sugar transferases);IPR044861(Isopenicillin N synthase-like, Fe(2+) 2OG dioxygenase domain);IPR005123(Oxoglutarate/iron-dependent dioxygenase);IPR006620(Prolyl 4-hydroxylase, alpha subunit);IPR001006(Procollagen-lysine 5-dioxygenase, conserved site)	extracellular
Q96T76	MMS19	GO:0097361(CIA complex);GO:0005737(cytoplasm);GO:0005829(cytosol);GO:0016020(membrane);GO:0005815(microtubule organizing center);GO:0071817(MMXD complex);GO:0005654(nucleoplasm);GO:0005634(nucleus);GO:0005819(spindle);GO:0005675(transcription factor TFIIH holo complex);GO:0019899(enzyme binding);GO:0030331(nuclear estrogen receptor binding);GO:0030674(protein-macromolecule adaptor activity);GO:00…	-	R-HSA-1430728(Metabolism);R-HSA-2564830(Cytosolic iron-sulfur cluster assembly)	DOID:162(cancer)	IPR039920(DNA repair/transcription protein MET18/MMS19);IPR011989(Armadillo-like helical);IPR016024(Armadillo-type fold);IPR024687(MMS19, C-terminal);IPR029240(MMS19, N-terminal)	endoplasmic reticulum
Q14573	ITPR3	GO:0045177(apical part of cell);GO:0005903(brush border);GO:0005737(cytoplasm);GO:0005783(endoplasmic reticulum);GO:0005789(endoplasmic reticulum membrane);GO:0016020(membrane);GO:0043209(myelin sheath);GO:0043025(neuronal cell body);GO:0005640(nuclear outer membrane);GO:0005730(nucleolus);GO:0005654(nucleoplasm);GO:0005886(plasma membrane);GO:0031095(platelet dense tubular network membrane);GO:0…	04020(Calcium signaling pathway);04022(cGMP-PKG signaling pathway);04070(Phosphatidylinositol signaling system);04114(Oocyte meiosis);04210(Apoptosis);04218(Cellular senescence);04270(Vascular smooth muscle contraction);04371(Apelin signaling pathway);04380(Osteoclast differentiation);04540(Gap junction);04611(Platelet activation);04621(NOD-like receptor signaling pathway);04625(C-type lectin rec…	R-HSA-109582(Hemostasis);R-HSA-111885(Opioid Signalling);R-HSA-112040(G-protein mediated events);R-HSA-112043(PLC beta mediated events);R-HSA-114508(Effects of PIP2 hydrolysis);R-HSA-1280218(Adaptive Immune System);R-HSA-1280218(Adaptive Immune System);R-HSA-139853(Elevation of cytosolic Ca2+ levels);R-HSA-1430728(Metabolism);R-HSA-1430728(Metabolism);R-HSA-1489509(DAG and IP3 signaling);R-HSA-16…	DOID:12858(Huntington's disease);DOID:12894(Sjogren's syndrome);DOID:13378(Kawasaki disease);DOID:162(cancer);DOID:225(syndrome);DOID:9351(diabetes mellitus);DOID:9074(systemic lupus erythematosus);DOID:10534(stomach cancer);DOID:4(disease);DOID:9352(type 2 diabetes mellitus)	IPR005821(Ion transport domain);IPR000699(RIH domain);IPR035910(RyR/IP3 receptor binding core, RIH domain superfamily);IPR013662(RyR/IP3R Homology associated domain);IPR036300(Mir domain superfamily);IPR016093(MIR motif);IPR014821(Inositol 1,4,5-trisphosphate/ryanodine receptor);IPR015925(Ryanodine/Inositol 1,4,5-trisphosphate receptor);IPR000493(Inositol 1,4,5-trisphosphate receptor)	plasma membrane
Q9Y2G5	POFUT2	GO:0005789(endoplasmic reticulum membrane);GO:0005794(Golgi apparatus);GO:0046922(peptide-O-fucosyltransferase activity);GO:0006004(fucose metabolic process);GO:0001707(mesoderm formation);GO:1903334(positive regulation of protein folding);GO:0036066(protein O-linked fucosylation);GO:0010717(regulation of epithelial to mesenchymal transition);GO:0010468(regulation of gene expression);GO:0051046(r…	00514(Other types of O-glycan biosynthesis)	R-HSA-392499(Metabolism of proteins);R-HSA-5173105(O-linked glycosylation);R-HSA-5173214(O-glycosylation of TSR domain-containing proteins);R-HSA-597592(Post-translational protein modification)	-	IPR019378(GDP-fucose protein O-fucosyltransferase);IPR045130(GDP-fucose protein O-fucosyltransferase 2-like)	extracellular
P35658	NUP214	GO:1990876(cytoplasmic side of nuclear pore);GO:0005829(cytosol);GO:0005635(nuclear envelope);GO:0005643(nuclear pore);GO:0005654(nucleoplasm);GO:0005049(nuclear export signal receptor activity);GO:0008139(nuclear localization sequence binding);GO:0017056(structural constituent of nuclear pore);GO:0000278(mitotic cell cycle);GO:0006406(mRNA export from nucleus);GO:0006913(nucleocytoplasmic transp…	03013(Nucleocytoplasmic transport);05014(Amyotrophic lateral sclerosis)	R-HSA-1169408(ISG15 antiviral mechanism);R-HSA-1169410(Antiviral mechanism by IFN-stimulated genes);R-HSA-1280215(Cytokine Signaling in Immune system);R-HSA-1430728(Metabolism);R-HSA-159227(Transport of the SLBP independent Mature mRNA);R-HSA-159230(Transport of the SLBP Dependant Mature mRNA);R-HSA-159231(Transport of Mature mRNA Derived from an Intronless Transcript);R-HSA-159234(Transport of M…	DOID:1240(leukemia)	IPR015943(WD40/YVTN repeat-like-containing domain superfamily);IPR041553(Nuclear pore complex protein Nup214, phenylalanine-glycine (FG) domain);IPR026054(Nuclear pore complex protein);IPR001680(WD40 repeat)	plasma membrane
P62879	GNB2	GO:0005737(cytoplasm);GO:0005829(cytosol);GO:0070062(extracellular exosome);GO:0005615(extracellular space);GO:0005925(focal adhesion);GO:0005834(heterotrimeric G-protein complex);GO:0005765(lysosomal membrane);GO:0016020(membrane);GO:0048471(perinuclear region of cytoplasm);GO:0005886(plasma membrane);GO:0031982(vesicle);GO:0003924(GTPase activity);GO:0051020(GTPase binding);GO:0044877(protein-c…	04014(Ras signaling pathway);04062(Chemokine signaling pathway);04151(PI3K-Akt signaling pathway);04371(Apelin signaling pathway);04713(Circadian entrainment);04723(Retrograde endocannabinoid signaling);04724(Glutamatergic synapse);04725(Cholinergic synapse);04726(Serotonergic synapse);04727(GABAergic synapse);04728(Dopaminergic synapse);04926(Relaxin signaling pathway);05032(Morphine addiction);…	R-HSA-109582(Hemostasis);R-HSA-109582(Hemostasis);R-HSA-111885(Opioid Signalling);R-HSA-112314(Neurotransmitter receptors and postsynaptic signal transmission);R-HSA-112315(Transmission across Chemical Synapses);R-HSA-112316(Neuronal System);R-HSA-1296041(Activation of G protein gated Potassium channels);R-HSA-1296059(G protein gated Potassium channels);R-HSA-1296065(Inwardly rectifying K+ channe…	DOID:5419(schizophrenia)	IPR001680(WD40 repeat);IPR019775(WD40 repeat, conserved site);IPR036322(WD40-repeat-containing domain superfamily);IPR001632(G-protein, beta subunit);IPR015943(WD40/YVTN repeat-like-containing domain superfamily);IPR020472(G-protein beta WD-40 repeat);IPR016346(Guanine nucleotide-binding protein, beta subunit)	cytosol
Q9NZM1	MYOF	GO:0005901(caveola);GO:0031410(cytoplasmic vesicle);GO:0070062(extracellular exosome);GO:0043231(intracellular membrane-bounded organelle);GO:0005635(nuclear envelope);GO:0031965(nuclear membrane);GO:0005886(plasma membrane);GO:0030672(synaptic vesicle membrane);GO:0005509(calcium ion binding);GO:0005543(phospholipid binding);GO:0008015(blood circulation);GO:0006936(muscle contraction);GO:0001778…	-	-	-	IPR035892(C2 domain superfamily);IPR000008(C2 domain);IPR037720(Ferlin, second C2 domain);IPR037726(Ferlin, first C2 domain);IPR012560(Ferlin A-domain);IPR012968(FerIin domain);IPR012561(Ferlin B-domain);IPR032362(Ferlin, C-terminal domain);IPR037725(Ferlin, sixth C2 domain);IPR006614(Peroxin/Ferlin domain);IPR037723(Ferlin, fourth C2 domain);IPR037724(Ferlin, fifth C2 domain);IPR037722(Ferlin, t…	peroxisome
Q9HCG7	GBA2	GO:0005829(cytosol);GO:0042406(extrinsic component of endoplasmic reticulum membrane);GO:0090498(extrinsic component of Golgi membrane);GO:0019898(extrinsic component of membrane);GO:0016020(membrane);GO:0005886(plasma membrane);GO:0005790(smooth endoplasmic reticulum);GO:0008422(beta-glucosidase activity);GO:0004336(galactosylceramidase activity);GO:0004348(glucosylceramidase activity);GO:004652…	00511(Other glycan degradation);00600(Sphingolipid metabolism);01100(Metabolic pathways)	R-HSA-1430728(Metabolism);R-HSA-1660662(Glycosphingolipid metabolism);R-HSA-428157(Sphingolipid metabolism);R-HSA-556833(Metabolism of lipids);R-HSA-9840310(Glycosphingolipid catabolism)	DOID:12217(Lewy body dementia)	IPR014551(Beta-glucosidase GBA2-type);IPR008928(Six-hairpin glycosidase superfamily);IPR024462(Glycosyl-hydrolase family 116, N-terminal);IPR006775(Glycosyl-hydrolase family 116, catalytic region);IPR012341(Six-hairpin glycosidase-like superfamily)	cytosol
Q99536	VAT1	GO:0035578(azurophil granule lumen);GO:0070062(extracellular exosome);GO:0005576(extracellular region);GO:0016020(membrane);GO:0005741(mitochondrial outer membrane);GO:0016491(oxidoreductase activity);GO:0008270(zinc ion binding);GO:0010637(negative regulation of mitochondrial fusion)	-	R-HSA-168249(Innate Immune System);R-HSA-168256(Immune System);R-HSA-6798695(Neutrophil degranulation)	-	IPR036291(NAD(P)-binding domain superfamily);IPR013154(Alcohol dehydrogenase-like, N-terminal);IPR011032(GroES-like superfamily);IPR002364(Quinone oxidoreductase/zeta-crystallin, conserved site);IPR020843(Polyketide synthase, enoylreductase domain)	cytosol
P09382	LGALS1	GO:0062023(collagen-containing extracellular matrix);GO:0005737(cytoplasm);GO:0005788(endoplasmic reticulum lumen);GO:0070062(extracellular exosome);GO:0005576(extracellular region);GO:0005615(extracellular space);GO:1990724(galectin complex);GO:0030246(carbohydrate binding);GO:0043236(laminin binding);GO:0003723(RNA binding);GO:0006915(apoptotic process);GO:0098609(cell-cell adhesion);GO:0045445…	-	R-HSA-381426(Regulation of Insulin-like Growth Factor (IGF) transport and uptake by Insulin-like Growth Factor Binding Proteins (IGFBPs));R-HSA-392499(Metabolism of proteins);R-HSA-597592(Post-translational protein modification);R-HSA-8957275(Post-translational protein phosphorylation)	DOID:10591(pre-eclampsia);DOID:127(leiomyoma);DOID:162(cancer);DOID:1749(squamous cell carcinoma);DOID:1909(melanoma);DOID:1936(atherosclerosis);DOID:1967(leiomyosarcoma);DOID:3498(pancreatic ductal adenocarcinoma);DOID:3717(gastric adenocarcinoma);DOID:437(myasthenia gravis);DOID:4905(pancreatic carcinoma);DOID:684(hepatocellular carcinoma);DOID:769(neuroblastoma);DOID:9351(diabetes mellitus);DO…	IPR001079(Galectin, carbohydrate recognition domain);IPR044156(Galectin-like);IPR013320(Concanavalin A-like lectin/glucanase domain superfamily)	extracellular
P22234	PAICS	GO:0005737(cytoplasm);GO:0005829(cytosol);GO:0070062(extracellular exosome);GO:0016020(membrane);GO:0043727(5-amino-4-imidazole carboxylate lyase activity);GO:0005524(ATP binding);GO:0045296(cadherin binding);GO:0042802(identical protein binding);GO:0004638(phosphoribosylaminoimidazole carboxylase activity);GO:0004639(phosphoribosylaminoimidazolesuccinocarboxamide synthase activity);GO:0044208('d…	00230(Purine metabolism);01100(Metabolic pathways)	R-HSA-1430728(Metabolism);R-HSA-15869(Metabolism of nucleotides);R-HSA-73817(Purine ribonucleoside monophosphate biosynthesis);R-HSA-8956320(Nucleotide biosynthesis)	-	IPR000031(PurE domain);IPR033626(Class II PurE);IPR018236(SAICAR synthetase, conserved site);IPR028923(SAICAR synthetase/ADE2, N-terminal)	cytosol
P49407	ARRB1	GO:0000785(chromatin);GO:0005905(clathrin-coated pit);GO:0005737(cytoplasm);GO:0031410(cytoplasmic vesicle);GO:0030659(cytoplasmic vesicle membrane);GO:0005829(cytosol);GO:0000139(Golgi membrane);GO:0005765(lysosomal membrane);GO:0016604(nuclear body);GO:0005654(nucleoplasm);GO:0005634(nucleus);GO:0005886(plasma membrane);GO:0031143(pseudopodium);GO:0031701(angiotensin receptor binding);GO:199076…	04010(MAPK signaling pathway);04062(Chemokine signaling pathway);04144(Endocytosis);04340(Hedgehog signaling pathway);04728(Dopaminergic synapse);04740(Olfactory transduction);04926(Relaxin signaling pathway);04928(Parathyroid hormone synthesis, secretion and action);04929(GnRH secretion);05032(Morphine addiction);05207(Chemical carcinogenesis)	R-HSA-109582(Hemostasis);R-HSA-157118(Signaling by NOTCH);R-HSA-162582(Signal Transduction);R-HSA-162582(Signal Transduction);R-HSA-1643685(Disease);R-HSA-1980143(Signaling by NOTCH1);R-HSA-199991(Membrane Trafficking);R-HSA-199992(trans-Golgi Network Vesicle Budding);R-HSA-2122948(Activated NOTCH1 Transmits Signal to the Nucleus);R-HSA-372790(Signaling by GPCR);R-HSA-388396(GPCR downstream signa…	DOID:162(cancer);DOID:1909(melanoma);DOID:10763(hypertension);DOID:1596(depressive disorder);DOID:4(disease)	IPR014753(Arrestin, N-terminal);IPR014756(Immunoglobulin E-set);IPR017864(Arrestin, conserved site);IPR011022(Arrestin C-terminal-like domain);IPR014752(Arrestin-like, C-terminal);IPR000698(Arrestin);IPR011021(Arrestin-like, N-terminal)	cytosol
Q9Y4I1	MYO5A	GO:0015629(actin cytoskeleton);GO:0005737(cytoplasm);GO:0005829(cytosol);GO:0070062(extracellular exosome);GO:0032433(filopodium tip);GO:0030426(growth cone);GO:0032593(insulin-responsive compartment);GO:0042470(melanosome);GO:0016020(membrane);GO:0016459(myosin complex);GO:0043005(neuron projection);GO:0001726(ruffle);GO:0051015(actin filament binding);GO:0005524(ATP binding);GO:0005516(calmodul…	04814(Motor proteins);05130(Pathogenic Escherichia coli infection)	R-HSA-1445148(Translocation of SLC2A4 (GLUT4) to the plasma membrane);R-HSA-1643685(Disease);R-HSA-168249(Innate Immune System);R-HSA-168256(Immune System);R-HSA-199991(Membrane Trafficking);R-HSA-2029480(Fcgamma receptor (FCGR) dependent phagocytosis);R-HSA-2029482(Regulation of actin dynamics for phagocytic cup formation);R-HSA-264876(Insulin processing);R-HSA-2980736(Peptide hormone metabolism…	DOID:162(cancer);DOID:225(syndrome);DOID:4(disease)	IPR027417(P-loop containing nucleoside triphosphate hydrolase);IPR036961(Kinesin motor domain superfamily);IPR002710(Dilute domain);IPR000048(IQ motif, EF-hand binding site);IPR001609(Myosin head, motor domain);IPR004009(Myosin, N-terminal, SH3-like);IPR036103(Class V myosin, motor domain);IPR037988(Myosin 5a, cargo-binding domain)	cytosol
Q9UPN3	MACF1	GO:0015629(actin cytoskeleton);GO:0005737(cytoplasm);GO:0005856(cytoskeleton);GO:0005794(Golgi apparatus);GO:0016020(membrane);GO:0005874(microtubule);GO:0005886(plasma membrane);GO:0032587(ruffle membrane);GO:0003779(actin binding);GO:0051015(actin filament binding);GO:0045296(cadherin binding);GO:0005509(calcium ion binding);GO:0051011(microtubule minus-end binding);GO:0003723(RNA binding);GO:0…	-	-	DOID:5419(schizophrenia)	IPR035915(Plakin repeat superfamily);IPR018159(Spectrin/alpha-actinin);IPR003108(GAR domain);IPR001715(Calponin homology domain);IPR036872(CH domain superfamily);IPR001452(SH3 domain);IPR002048(EF-hand domain);IPR018247(EF-Hand 1, calcium-binding site);IPR041573(Desmoplakin, spectrin-like domain);IPR001589(Actinin-type actin-binding domain, conserved site);IPR041615(Desmoplakin, SH3 domain);IPR03…	cytosol
P29144	TPP2	GO:0005737(cytoplasm);GO:0005829(cytosol);GO:0016604(nuclear body);GO:0005654(nucleoplasm);GO:0004177(aminopeptidase activity);GO:0004175(endopeptidase activity);GO:0042802(identical protein binding);GO:0004252(serine-type endopeptidase activity);GO:0008240(tripeptidyl-peptidase activity);GO:0080144(intracellular amino acid homeostasis);GO:0000209(protein polyubiquitination);GO:0006508(proteolysi…	-	R-HSA-1280218(Adaptive Immune System);R-HSA-168256(Immune System);R-HSA-983168(Antigen processing: Ubiquitination & Proteasome degradation);R-HSA-983169(Class I MHC mediated antigen processing & presentation)	DOID:162(cancer)	IPR015500(Peptidase S8, subtilisin-related);IPR023828(Peptidase S8, subtilisin, Ser-active site);IPR036852(Peptidase S8/S53 domain superfamily);IPR022229(Tripeptidyl peptidase II, Ig-like domain);IPR000209(Peptidase S8/S53 domain);IPR034051(Tripeptidyl-peptidase II domain);IPR022398(Peptidase S8, subtilisin, His-active site);IPR046940(Tripeptidyl peptidase II, Ig-like domain superfamily);IPR04693…	cytosol
P53801	PTTG1IP	GO:0005737(cytoplasm);GO:0070062(extracellular exosome);GO:0016020(membrane);GO:0005654(nucleoplasm);GO:0005634(nucleus);GO:0002039(p53 binding);GO:0043518(negative regulation of DNA damage response, signal transduction by p53 class mediator);GO:1902254(negative regulation of intrinsic apoptotic signaling pathway by p53 class mediator);GO:0031398(positive regulation of protein ubiquitination);GO:…	-	-	DOID:162(cancer);DOID:3069(malignant astrocytoma)	IPR016201(PSI domain)	extracellular
P35998	PSMC2	GO:0005737(cytoplasm);GO:0036464(cytoplasmic ribonucleoprotein granule);GO:0005829(cytosol);GO:0005576(extracellular region);GO:1904813(ficolin-1-rich granule lumen);GO:0016020(membrane);GO:0005654(nucleoplasm);GO:0005634(nucleus);GO:0000932(P-body);GO:0022624(proteasome accessory complex);GO:0000502(proteasome complex);GO:0008540(proteasome regulatory particle, base subcomplex);GO:0034774(secret…	03050(Proteasome);05010(Alzheimer disease);05012(Parkinson disease);05014(Amyotrophic lateral sclerosis);05016(Huntington disease);05017(Spinocerebellar ataxia);05020(Prion disease);05022(Pathways of neurodegeneration);05169(Epstein-Barr virus infection)	R-HSA-109581(Apoptosis);R-HSA-1168372(Downstream signaling events of B Cell Receptor (BCR));R-HSA-1169091(Activation of NF-kappaB in B cells);R-HSA-1234174(Cellular response to hypoxia);R-HSA-1234176(Oxygen-dependent proline hydroxylation of Hypoxia-inducible Factor Alpha);R-HSA-1236974(ER-Phagosome pathway);R-HSA-1236975(Antigen processing-Cross presentation);R-HSA-1236975(Antigen processing-Cro…	-	IPR003593(AAA+ ATPase domain);IPR003959(ATPase, AAA-type, core);IPR012340(Nucleic acid-binding, OB-fold);IPR041569(AAA ATPase, AAA+ lid domain);IPR027417(P-loop containing nucleoside triphosphate hydrolase);IPR003960(ATPase, AAA-type, conserved site)	cytosol
O43707	ACTN4	GO:0015629(actin cytoskeleton);GO:0030054(cell junction);GO:0042995(cell projection);GO:0030864(cortical actin cytoskeleton);GO:0005737(cytoplasm);GO:0070062(extracellular exosome);GO:0005576(extracellular region);GO:0005615(extracellular space);GO:0005925(focal adhesion);GO:0043005(neuron projection);GO:0005634(nucleus);GO:0048471(perinuclear region of cytoplasm);GO:0005886(plasma membrane);GO:0…	04510(Focal adhesion);04520(Adherens junction);04530(Tight junction);04670(Leukocyte transendothelial migration);04810(Regulation of actin cytoskeleton);05131(Shigellosis);05146(Amoebiasis);05203(Viral carcinogenesis);05322(Systemic lupus erythematosus)	R-HSA-109582(Hemostasis);R-HSA-114608(Platelet degranulation );R-HSA-1500931(Cell-Cell communication);R-HSA-373753(Nephrin family interactions);R-HSA-76002(Platelet activation, signaling and aggregation);R-HSA-76005(Response to elevated platelet cytosolic Ca2+)	DOID:1184(nephrotic syndrome);DOID:1312(focal segmental glomerulosclerosis);DOID:162(cancer);DOID:225(syndrome);DOID:3587(pancreatic ductal carcinoma);DOID:4001(ovarian carcinoma);DOID:576(proteinuria);DOID:4(disease)	IPR002048(EF-hand domain);IPR018159(Spectrin/alpha-actinin);IPR001715(Calponin homology domain);IPR001589(Actinin-type actin-binding domain, conserved site);IPR036872(CH domain superfamily);IPR002017(Spectrin repeat);IPR011992(EF-hand domain pair);IPR018247(EF-Hand 1, calcium-binding site);IPR014837(EF-hand, Ca insensitive)	cytosol
Q86Y56	DNAAF5	GO:0005737(cytoplasm);GO:0120293(dynein axonemal particle);GO:0045505(dynein intermediate chain binding);GO:0003341(cilium movement);GO:0036159(inner dynein arm assembly);GO:0036158(outer dynein arm assembly)	-	-	-	IPR011989(Armadillo-like helical);IPR034085(TOG domain);IPR021133(HEAT, type 2);IPR016024(Armadillo-type fold)	plasma membrane
Q9BW27	NUP85	GO:0005829(cytosol);GO:0000776(kinetochore);GO:0016020(membrane);GO:0005635(nuclear envelope);GO:0031965(nuclear membrane);GO:0005643(nuclear pore);GO:0031080(nuclear pore outer ring);GO:0005654(nucleoplasm);GO:0005819(spindle);GO:0017056(structural constituent of nuclear pore);GO:0030032(lamellipodium assembly);GO:0048246(macrophage chemotaxis);GO:0006406(mRNA export from nucleus);GO:0072006(nep…	03013(Nucleocytoplasmic transport);05014(Amyotrophic lateral sclerosis)	R-HSA-1169408(ISG15 antiviral mechanism);R-HSA-1169410(Antiviral mechanism by IFN-stimulated genes);R-HSA-1280215(Cytokine Signaling in Immune system);R-HSA-141424(Amplification of signal from the kinetochores);R-HSA-141444(Amplification of signal from unattached kinetochores via a MAD2 inhibitory signal);R-HSA-1430728(Metabolism);R-HSA-159227(Transport of the SLBP independent Mature mRNA);R-HSA-…	-	IPR011502(Nucleoporin Nup85-like)	cytosol
Q9HAV0	GNB4	GO:0044297(cell body);GO:0005737(cytoplasm);GO:0005829(cytosol);GO:0070062(extracellular exosome);GO:0005834(heterotrimeric G-protein complex);GO:0005765(lysosomal membrane);GO:0044877(protein-containing complex binding);GO:0030159(signaling receptor complex adaptor activity);GO:0007186(G protein-coupled receptor signaling pathway);GO:0021762(substantia nigra development)	04014(Ras signaling pathway);04062(Chemokine signaling pathway);04151(PI3K-Akt signaling pathway);04371(Apelin signaling pathway);04713(Circadian entrainment);04723(Retrograde endocannabinoid signaling);04724(Glutamatergic synapse);04725(Cholinergic synapse);04726(Serotonergic synapse);04727(GABAergic synapse);04728(Dopaminergic synapse);04926(Relaxin signaling pathway);05032(Morphine addiction);…	R-HSA-109582(Hemostasis);R-HSA-109582(Hemostasis);R-HSA-111885(Opioid Signalling);R-HSA-112314(Neurotransmitter receptors and postsynaptic signal transmission);R-HSA-112315(Transmission across Chemical Synapses);R-HSA-112316(Neuronal System);R-HSA-1296041(Activation of G protein gated Potassium channels);R-HSA-1296059(G protein gated Potassium channels);R-HSA-1296065(Inwardly rectifying K+ channe…	DOID:162(cancer)	IPR001680(WD40 repeat);IPR020472(G-protein beta WD-40 repeat);IPR001632(G-protein, beta subunit);IPR016346(Guanine nucleotide-binding protein, beta subunit);IPR019775(WD40 repeat, conserved site);IPR036322(WD40-repeat-containing domain superfamily);IPR015943(WD40/YVTN repeat-like-containing domain superfamily)	cytosol
Q8NHP8	PLBD2	GO:0070062(extracellular exosome);GO:0005576(extracellular region);GO:0043202(lysosomal lumen);GO:0004620(phospholipase activity);GO:0009395(phospholipid catabolic process)	-	-	-	IPR043041(Phospholipase B-like, domain 2);IPR043042(Phospholipase B-like, domain 3);IPR007000(Phospholipase B-like);IPR043040(Phospholipase B-like, domain 1)	extracellular
O95782	AP2A1	GO:0030122(AP-2 adaptor complex);GO:0030130(clathrin coat of trans-Golgi network vesicle);GO:0045334(clathrin-coated endocytic vesicle);GO:0030669(clathrin-coated endocytic vesicle membrane);GO:0009898(cytoplasmic side of plasma membrane);GO:0005829(cytosol);GO:0030666(endocytic vesicle membrane);GO:0036020(endolysosome membrane);GO:0032433(filopodium tip);GO:0016020(membrane);GO:0005886(plasma m…	04144(Endocytosis);04721(Synaptic vesicle cycle);04961(Endocrine and other factor-regulated calcium reabsorption);05016(Huntington disease)	R-HSA-112314(Neurotransmitter receptors and postsynaptic signal transmission);R-HSA-112315(Transmission across Chemical Synapses);R-HSA-112316(Neuronal System);R-HSA-1266738(Developmental Biology);R-HSA-1266738(Developmental Biology);R-HSA-1280218(Adaptive Immune System);R-HSA-162582(Signal Transduction);R-HSA-162582(Signal Transduction);R-HSA-162906(HIV Infection);R-HSA-162909(Host Interactions …	-	IPR002553(Clathrin/coatomer adaptor, adaptin-like, N-terminal);IPR008152(Clathrin adaptor, alpha/beta/gamma-adaptin, appendage, Ig-like subdomain);IPR016024(Armadillo-type fold);IPR013041(Clathrin adaptor, appendage, Ig-like subdomain superfamily);IPR009028(Coatomer/calthrin adaptor appendage, C-terminal subdomain);IPR011989(Armadillo-like helical);IPR012295(TBP domain superfamily);IPR003164(Clat…	cytosol
Q9ULE6	PALD1	GO:0005829(cytosol)	-	-	-	IPR003595(Protein-tyrosine phosphatase, catalytic);IPR029021(Protein-tyrosine phosphatase-like)	cytosol
Q86UL3	GPAT4	GO:0005783(endoplasmic reticulum);GO:0005789(endoplasmic reticulum membrane);GO:0016020(membrane);GO:0003841(1-acylglycerol-3-phosphate O-acyltransferase activity);GO:0004366(glycerol-3-phosphate O-acyltransferase activity);GO:0102420(sn-1-glycerol-3-phosphate C16:0-DCA-CoA acyl transferase activity);GO:0006637(acyl-CoA metabolic process);GO:0016024(CDP-diacylglycerol biosynthetic process);GO:004…	00561(Glycerolipid metabolism);00564(Glycerophospholipid metabolism);01100(Metabolic pathways)	R-HSA-1430728(Metabolism);R-HSA-1483166(Synthesis of PA);R-HSA-1483206(Glycerophospholipid biosynthesis);R-HSA-1483257(Phospholipid metabolism);R-HSA-556833(Metabolism of lipids)	-	IPR002123(Phospholipid/glycerol acyltransferase);IPR045252(Lysophosphatidylcholine acyltransferase LPCAT1-like)	endoplasmic reticulum
P06703	S100A6	GO:0062023(collagen-containing extracellular matrix);GO:0005737(cytoplasm);GO:0005829(cytosol);GO:0070062(extracellular exosome);GO:0005576(extracellular region);GO:0031234(extrinsic component of cytoplasmic side of plasma membrane);GO:0005635(nuclear envelope);GO:0005634(nucleus);GO:0048471(perinuclear region of cytoplasm);GO:0005886(plasma membrane);GO:0001726(ruffle);GO:0005509(calcium ion bin…	-	-	DOID:162(cancer);DOID:1749(squamous cell carcinoma);DOID:1909(melanoma);DOID:3347(osteosarcoma);DOID:3896(hidradenoma);DOID:3908(lung non-small cell carcinoma);DOID:3963(thyroid gland carcinoma);DOID:3969(thyroid gland papillary carcinoma);DOID:4001(ovarian carcinoma);DOID:684(hepatocellular carcinoma);DOID:10534(stomach cancer);DOID:3376(bone osteosarcoma)	IPR034118(Protein S100-A6);IPR018247(EF-Hand 1, calcium-binding site);IPR011992(EF-hand domain pair);IPR013787(S100/CaBP-9k-type, calcium binding, subdomain);IPR002048(EF-hand domain);IPR001751(S100/Calcium binding protein 7/8-like, conserved site)	cytosol
P15927	RPA2	GO:0000785(chromatin);GO:0000781(chromosome, telomeric region);GO:0005662(DNA replication factor A complex);GO:0016604(nuclear body);GO:0005654(nucleoplasm);GO:0005634(nucleus);GO:0016605(PML body);GO:0003684(damaged DNA binding);GO:0019899(enzyme binding);GO:0098505(G-rich strand telomeric DNA binding);GO:0019903(protein phosphatase binding);GO:0003697(single-stranded DNA binding);GO:0031625(ubi…	03030(DNA replication);03420(Nucleotide excision repair);03430(Mismatch repair);03440(Homologous recombination);03460(Fanconi anemia pathway)	R-HSA-110312(Translesion synthesis by REV1);R-HSA-110313(Translesion synthesis by Y family DNA polymerases bypasses lesions on DNA template);R-HSA-110314(Recognition of DNA damage by PCNA-containing replication complex);R-HSA-110320(Translesion Synthesis by POLH);R-HSA-110373(Resolution of AP sites via the multiple-nucleotide patch replacement pathway);R-HSA-1474165(Reproduction);R-HSA-1500620(Me…	DOID:5683(hereditary breast ovarian cancer syndrome)	IPR014892(Replication protein A, C-terminal);IPR012340(Nucleic acid-binding, OB-fold);IPR036388(Winged helix-like DNA-binding domain superfamily);IPR040260(Replication factor A protein-like);IPR036390(Winged helix DNA-binding domain superfamily);IPR014646(Replication factor A protein 2)	cytosol
Q13045	FLII	GO:0015629(actin cytoskeleton);GO:0005903(brush border);GO:0034451(centriolar satellite);GO:0005737(cytoplasm);GO:0005829(cytosol);GO:0005925(focal adhesion);GO:0005654(nucleoplasm);GO:0005634(nucleus);GO:0003779(actin binding);GO:0051015(actin filament binding);GO:0005546(phosphatidylinositol-4,5-bisphosphate binding);GO:0051014(actin filament severing);GO:0008154(actin polymerization or depolym…	-	-	-	IPR007122(Villin/Gelsolin);IPR001611(Leucine-rich repeat);IPR029006(ADF-H/Gelsolin-like domain superfamily);IPR025875(Leucine rich repeat 4);IPR003591(Leucine-rich repeat, typical subtype);IPR032675(Leucine-rich repeat domain superfamily);IPR007123(Gelsolin-like domain)	cytosol
Q9H2M9	RAB3GAP2	GO:0005829(cytosol);GO:0005789(endoplasmic reticulum membrane);GO:0005886(plasma membrane);GO:0032991(protein-containing complex);GO:0008047(enzyme activator activity);GO:0030234(enzyme regulator activity);GO:0005096(GTPase activator activity);GO:0031267(small GTPase binding);GO:0097051(establishment of protein localization to endoplasmic reticulum membrane);GO:0006886(intracellular protein trans…	-	R-HSA-199991(Membrane Trafficking);R-HSA-5653656(Vesicle-mediated transport);R-HSA-6811436(COPI-independent Golgi-to-ER retrograde traffic);R-HSA-6811442(Intra-Golgi and retrograde Golgi-to-ER traffic);R-HSA-8856688(Golgi-to-ER retrograde transport);R-HSA-8876198(RAB GEFs exchange GTP for GDP on RABs);R-HSA-9007101(Rab regulation of trafficking)	DOID:225(syndrome)	IPR029257(Rab3GAP regulatory subunit, C-terminal);IPR026059(Rab3GAP regulatory subunit);IPR032839(Rab3-GAP regulatory subunit, N-terminal)	cytosol
Q7Z3J2	VPS35L	GO:0005768(endosome);GO:0101003(ficolin-1-rich granule membrane);GO:0005886(plasma membrane);GO:0032456(endocytic recycling);GO:0006893(Golgi to plasma membrane transport);GO:0015031(protein transport)	-	R-HSA-168249(Innate Immune System);R-HSA-168256(Immune System);R-HSA-6798695(Neutrophil degranulation)	-	IPR029705(VPS35 endosomal protein sorting factor-like)	plasma membrane
Q9P253	VPS18	GO:0005884(actin filament);GO:0030123(AP-3 adaptor complex);GO:0005776(autophagosome);GO:0030136(clathrin-coated vesicle);GO:0033263(CORVET complex);GO:0005769(early endosome);GO:0005768(endosome);GO:0010008(endosome membrane);GO:0098978(glutamatergic synapse);GO:0030897(HOPS complex);GO:0005770(late endosome);GO:0031902(late endosome membrane);GO:0005765(lysosomal membrane);GO:0005764(lysosome);…	04140(Autophagy);04148(Efferocytosis);05132(Salmonella infection)	R-HSA-1643685(Disease);R-HSA-5663205(Infectious disease);R-HSA-9679506(SARS-CoV Infections);R-HSA-9694516(SARS-CoV-2 Infection);R-HSA-9705683(SARS-CoV-2-host interactions);R-HSA-9754560(SARS-CoV-2 modulates autophagy);R-HSA-9824446(Viral Infection Pathways)	-	IPR000547(Clathrin, heavy chain/VPS, 7-fold repeat);IPR007810(Pep3/Vps18/deep orange)	cytosol
P00491	PNP	GO:0005737(cytoplasm);GO:0005829(cytosol);GO:0070062(extracellular exosome);GO:0005576(extracellular region);GO:1904813(ficolin-1-rich granule lumen);GO:0005634(nucleus);GO:0034774(secretory granule lumen);GO:0047975(guanosine phosphorylase activity);GO:0042802(identical protein binding);GO:0001882(nucleoside binding);GO:0042301(phosphate ion binding);GO:0002060(purine nucleobase binding);GO:0004…	00230(Purine metabolism);00760(Nicotinate and nicotinamide metabolism);01100(Metabolic pathways);01232(Nucleotide metabolism)	R-HSA-1430728(Metabolism);R-HSA-15869(Metabolism of nucleotides);R-HSA-1643685(Disease);R-HSA-168249(Innate Immune System);R-HSA-168256(Immune System);R-HSA-5668914(Diseases of metabolism);R-HSA-6798695(Neutrophil degranulation);R-HSA-74217(Purine salvage);R-HSA-74259(Purine catabolism);R-HSA-8956319(Nucleotide catabolism);R-HSA-8956321(Nucleotide salvage);R-HSA-9735763(Defective PNP disrupts pho…	DOID:10652(Alzheimer's disease);DOID:4074(pancreatic adenocarcinoma);DOID:5813(purine nucleoside phosphorylase deficiency)	IPR011268(Purine nucleoside phosphorylase);IPR018099(Purine phosphorylase, family 2, conserved site);IPR000845(Nucleoside phosphorylase domain);IPR035994(Nucleoside phosphorylase superfamily);IPR011270(Purine nucleoside phosphorylase I, inosine/guanosine-specific)	cytosol
Q7Z6Z7	HUWE1	GO:0005737(cytoplasm);GO:0005829(cytosol);GO:0070062(extracellular exosome);GO:0005576(extracellular region);GO:1904813(ficolin-1-rich granule lumen);GO:0016020(membrane);GO:0005739(mitochondrion);GO:0005654(nucleoplasm);GO:0005634(nucleus);GO:0034774(secretory granule lumen);GO:0003677(DNA binding);GO:0140852(histone ubiquitin ligase activity);GO:0003723(RNA binding);GO:0061630(ubiquitin protein…	04120(Ubiquitin mediated proteolysis);04137(Mitophagy)	R-HSA-1280218(Adaptive Immune System);R-HSA-168249(Innate Immune System);R-HSA-168256(Immune System);R-HSA-6798695(Neutrophil degranulation);R-HSA-983168(Antigen processing: Ubiquitination & Proteasome degradation);R-HSA-983169(Class I MHC mediated antigen processing & presentation)	DOID:1059(intellectual disability);DOID:4(disease)	IPR015940(Ubiquitin-associated domain);IPR037197(WWE domain superfamily);IPR000569(HECT domain);IPR041918(HUWE1, UBA domain);IPR009060(UBA-like superfamily);IPR025527(HUWE1/REV1, ubiquitin-binding motif);IPR004170(WWE domain);IPR010309(E3 ubiquitin ligase, domain of unknown function DUF908);IPR016024(Armadillo-type fold);IPR035983(HECT, E3 ligase catalytic domain);IPR010314(E3 ubiquitin ligase, d…	plasma membrane
P05023	ATP1A1	GO:0016324(apical plasma membrane);GO:0030424(axon);GO:0016323(basolateral plasma membrane);GO:0005783(endoplasmic reticulum);GO:0070062(extracellular exosome);GO:1903561(extracellular vesicle);GO:0005794(Golgi apparatus);GO:0016328(lateral plasma membrane);GO:0042470(melanosome);GO:0016020(membrane);GO:0045121(membrane raft);GO:0031090(organelle membrane);GO:0060342(photoreceptor inner segment m…	04022(cGMP-PKG signaling pathway);04024(cAMP signaling pathway);04260(Cardiac muscle contraction);04261(Adrenergic signaling in cardiomyocytes);04911(Insulin secretion);04918(Thyroid hormone synthesis);04919(Thyroid hormone signaling pathway);04925(Aldosterone synthesis and secretion);04960(Aldosterone-regulated sodium reabsorption);04961(Endocrine and other factor-regulated calcium reabsorption)…	R-HSA-1643685(Disease);R-HSA-382551(Transport of small molecules);R-HSA-397014(Muscle contraction);R-HSA-5576891(Cardiac conduction);R-HSA-5578775(Ion homeostasis);R-HSA-5663205(Infectious disease);R-HSA-936837(Ion transport by P-type ATPases);R-HSA-9679191(Potential therapeutics for SARS);R-HSA-9679506(SARS-CoV Infections);R-HSA-9824446(Viral Infection Pathways);R-HSA-983712(Ion channel transpor…	DOID:10763(hypertension);DOID:12849(autistic disorder);DOID:7148(rheumatoid arthritis);DOID:848(arthritis);DOID:4(disease)	IPR023299(P-type ATPase, cytoplasmic domain N);IPR036412(HAD-like superfamily);IPR008250(P-type ATPase, A domain superfamily);IPR004014(Cation-transporting P-type ATPase, N-terminal);IPR023214(HAD superfamily);IPR001757(P-type ATPase);IPR006068(Cation-transporting P-type ATPase, C-terminal);IPR023298(P-type ATPase, transmembrane domain superfamily);IPR005775(P-type ATPase subfamily IIC, subunit a…	plasma membrane
O95373	IPO7	GO:0005829(cytosol);GO:0016020(membrane);GO:0005635(nuclear envelope);GO:0005643(nuclear pore);GO:0005654(nucleoplasm);GO:0030695(GTPase regulator activity);GO:0042393(histone binding);GO:0046332(SMAD binding);GO:0031267(small GTPase binding);GO:0045087(innate immune response);GO:0045736(negative regulation of cyclin-dependent protein serine/threonine kinase activity);GO:0006606(protein import in…	03013(Nucleocytoplasmic transport)	-	-	IPR013713(Exportin-2, central domain);IPR011989(Armadillo-like helical);IPR001494(Importin-beta, N-terminal domain);IPR016024(Armadillo-type fold)	cytosol
Q9NY15	STAB1	GO:0030666(endocytic vesicle membrane);GO:0005886(plasma membrane);GO:0005509(calcium ion binding);GO:0005540(hyaluronic acid binding);GO:0030169(low-density lipoprotein particle binding);GO:0005041(low-density lipoprotein particle receptor activity);GO:0015035(protein-disulfide reductase activity);GO:0005044(scavenger receptor activity);GO:0007155(cell adhesion);GO:0007267(cell-cell signaling);G…	04148(Efferocytosis)	R-HSA-2173782(Binding and Uptake of Ligands by Scavenger Receptors);R-HSA-3000497(Scavenging by Class H Receptors);R-HSA-5653656(Vesicle-mediated transport)	DOID:684(hepatocellular carcinoma)	IPR036378(FAS1 domain superfamily);IPR000742(EGF-like domain);IPR000538(Link domain);IPR002049(Laminin-type EGF domain);IPR000782(FAS1 domain);IPR016186(C-type lectin-like/link domain superfamily);IPR016187(C-type lectin fold);IPR001881(EGF-like calcium-binding domain);IPR024731(EGF domain)	plasma membrane
P23396	RPS3	GO:0005737(cytoplasm);GO:0005829(cytosol);GO:0022626(cytosolic ribosome);GO:0022627(cytosolic small ribosomal subunit);GO:0005783(endoplasmic reticulum);GO:0070062(extracellular exosome);GO:0005925(focal adhesion);GO:0016020(membrane);GO:0005743(mitochondrial inner membrane);GO:0005759(mitochondrial matrix);GO:0072686(mitotic spindle);GO:0071159(NF-kappaB complex);GO:0005730(nucleolus);GO:0005654…	03010(Ribosome);05130(Pathogenic Escherichia coli infection);05132(Salmonella infection);05171(Coronavirus disease)	R-HSA-1266738(Developmental Biology);R-HSA-1430728(Metabolism);R-HSA-156827(L13a-mediated translational silencing of Ceruloplasmin expression);R-HSA-156842(Eukaryotic Translation Elongation);R-HSA-156902(Peptide chain elongation);R-HSA-1643685(Disease);R-HSA-168255(Influenza Infection);R-HSA-168273(Influenza Viral RNA Transcription and Replication);R-HSA-1799339(SRP-dependent cotranslational prot…	DOID:162(cancer);DOID:4(disease);DOID:4766(embryoma)	IPR005703(Ribosomal protein S3, eukaryotic/archaeal);IPR015946(K homology domain-like, alpha/beta);IPR018280(Ribosomal protein S3, conserved site);IPR036419(Ribosomal protein S3, C-terminal domain superfamily);IPR001351(Ribosomal protein S3, C-terminal);IPR004044(K Homology domain, type 2);IPR009019(K homology domain superfamily, prokaryotic type)	cytosol
P61163	ACTR1A	GO:0099738(cell cortex region);GO:0005813(centrosome);GO:0005737(cytoplasm);GO:0005829(cytosol);GO:0005869(dynactin complex);GO:0070062(extracellular exosome);GO:0005875(microtubule associated complex);GO:0015630(microtubule cytoskeleton);GO:0005524(ATP binding);GO:0016192(vesicle-mediated transport)	04814(Motor proteins);05014(Amyotrophic lateral sclerosis);05016(Huntington disease);05022(Pathways of neurodegeneration);05132(Salmonella infection)	R-HSA-1280218(Adaptive Immune System);R-HSA-1640170(Cell Cycle);R-HSA-168256(Immune System);R-HSA-1852241(Organelle biogenesis and maintenance);R-HSA-199977(ER to Golgi Anterograde Transport);R-HSA-199991(Membrane Trafficking);R-HSA-2132295(MHC class II antigen presentation);R-HSA-2262752(Cellular responses to stress);R-HSA-2565942(Regulation of PLK1 Activity at G2/M Transition);R-HSA-3371497(HSP…	DOID:5157(benign pleural mesothelioma);DOID:7474(malignant pleural mesothelioma);DOID:4766(embryoma)	IPR004001(Actin, conserved site);IPR004000(Actin family);IPR020902(Actin/actin-like conserved site);IPR043129(ATPase, nucleotide binding domain)	cytoskeletal
Q9Y6C9	MTCH2	GO:0016020(membrane);GO:0005741(mitochondrial outer membrane);GO:0005739(mitochondrion);GO:0005634(nucleus);GO:0032977(membrane insertase activity);GO:0055088(lipid homeostasis);GO:0043065(positive regulation of apoptotic process);GO:2000738(positive regulation of stem cell differentiation);GO:0045040(protein insertion into mitochondrial outer membrane);GO:0070585(protein localization to mitochon…	-	-	-	IPR023395(Mitochondrial carrier domain superfamily);IPR018108(Mitochondrial substrate/solute carrier)	extracellular
P08758	ANXA5	GO:0062023(collagen-containing extracellular matrix);GO:0005737(cytoplasm);GO:0005829(cytosol);GO:0072563(endothelial microparticle);GO:0009897(external side of plasma membrane);GO:0070062(extracellular exosome);GO:0005576(extracellular region);GO:0005925(focal adhesion);GO:0016020(membrane);GO:0005509(calcium ion binding);GO:0005544(calcium-dependent phospholipid binding);GO:0001786(phosphatidyl…	-	R-HSA-109582(Hemostasis);R-HSA-114608(Platelet degranulation );R-HSA-76002(Platelet activation, signaling and aggregation);R-HSA-76005(Response to elevated platelet cytosolic Ca2+)	DOID:10159(osteonecrosis);DOID:114(heart disease);DOID:1485(cystic fibrosis);DOID:162(cancer);DOID:225(syndrome);DOID:326(ischemia);DOID:3347(osteosarcoma);DOID:5844(myocardial infarction);DOID:9408(acute myocardial infarction)	IPR018502(Annexin repeat);IPR037104(Annexin superfamily);IPR002392(Annexin A5);IPR018252(Annexin repeat, conserved site);IPR001464(Annexin)	cytosol
O75477	ERLIN1	GO:0005783(endoplasmic reticulum);GO:0005789(endoplasmic reticulum membrane);GO:0045121(membrane raft);GO:0032991(protein-containing complex);GO:0015485(cholesterol binding);GO:0031625(ubiquitin protein ligase binding);GO:0008203(cholesterol metabolic process);GO:0045541(negative regulation of cholesterol biosynthetic process);GO:0045717(negative regulation of fatty acid biosynthetic process);GO:…	-	R-HSA-1643685(Disease);R-HSA-382551(Transport of small molecules);R-HSA-382556(ABC-family proteins mediated transport);R-HSA-5619084(ABC transporter disorders);R-HSA-5619115(Disorders of transmembrane transporters);R-HSA-5678895(Defective CFTR causes cystic fibrosis)	DOID:5419(schizophrenia)	IPR033294(Erlin1/2);IPR001107(Band 7 domain);IPR036013(Band 7/SPFH domain superfamily)	extracellular
P42285	MTREX	GO:0071013(catalytic step 2 spliceosome);GO:0016607(nuclear speck);GO:0005730(nucleolus);GO:0005654(nucleoplasm);GO:0005634(nucleus);GO:0031499(TRAMP complex);GO:0005524(ATP binding);GO:0016887(ATP hydrolysis activity);GO:0003723(RNA binding);GO:0003724(RNA helicase activity);GO:0006974(DNA damage response);GO:0000460(maturation of 5.8S rRNA);GO:0000398(mRNA splicing, via spliceosome);GO:0006401(…	03018(RNA degradation)	R-HSA-6791226(Major pathway of rRNA processing in the nucleolus and cytosol);R-HSA-72163(mRNA Splicing - Major Pathway);R-HSA-72172(mRNA Splicing);R-HSA-72203(Processing of Capped Intron-Containing Pre-mRNA);R-HSA-72312(rRNA processing);R-HSA-8868773(rRNA processing in the nucleus and cytosol);R-HSA-8953854(Metabolism of RNA)	-	IPR001650(Helicase, C-terminal);IPR025696(rRNA-processing arch domain);IPR012961(ATP-dependent RNA helicase Ski2/MTR4, C-terminal);IPR016438(ATP-dependent RNA helicase SKI2-like);IPR014001(Helicase superfamily 1/2, ATP-binding domain);IPR027417(P-loop containing nucleoside triphosphate hydrolase);IPR011545(DEAD/DEAH box helicase domain)	cytosol
Q15836	VAMP3	GO:0009986(cell surface);GO:0030669(clathrin-coated endocytic vesicle membrane);GO:0030136(clathrin-coated vesicle);GO:0005829(cytosol);GO:0031901(early endosome membrane);GO:0043231(intracellular membrane-bounded organelle);GO:0016020(membrane);GO:0043005(neuron projection);GO:0048471(perinuclear region of cytoplasm);GO:0030670(phagocytic vesicle membrane);GO:0005886(plasma membrane);GO:0055037(…	04130(SNARE interactions in vesicular transport);04145(Phagosome)	R-HSA-1236974(ER-Phagosome pathway);R-HSA-1236975(Antigen processing-Cross presentation);R-HSA-1280218(Adaptive Immune System);R-HSA-162582(Signal Transduction);R-HSA-168256(Immune System);R-HSA-194315(Signaling by Rho GTPases);R-HSA-199991(Membrane Trafficking);R-HSA-5653656(Vesicle-mediated transport);R-HSA-6811440(Retrograde transport at the Trans-Golgi-Network);R-HSA-6811442(Intra-Golgi and r…	DOID:1485(cystic fibrosis)	IPR016444(Synaptobrevin/Vesicle-associated membrane protein);IPR042855(v-SNARE, coiled-coil homology domain);IPR001388(Synaptobrevin-like)	plasma membrane
O95433	AHSA1	GO:0005829(cytosol);GO:0005783(endoplasmic reticulum);GO:0070062(extracellular exosome);GO:0001671(ATPase activator activity);GO:0045296(cadherin binding);GO:0051879(Hsp90 protein binding);GO:0051087(protein-folding chaperone binding);GO:0032781(positive regulation of ATP-dependent activity);GO:0006457(protein folding)	-	-	-	IPR036338(Activator of Hsp90 ATPase, Aha1);IPR015310(Activator of Hsp90 ATPase AHSA1-like, N-terminal);IPR023393(START-like domain superfamily);IPR013538(Activator of Hsp90 ATPase homologue 1-like, C-terminal)	cytosol
P49411	TUFM	GO:0070062(extracellular exosome);GO:0016020(membrane);GO:0042645(mitochondrial nucleoid);GO:0005741(mitochondrial outer membrane);GO:0005739(mitochondrion);GO:0045202(synapse);GO:0005525(GTP binding);GO:0003924(GTPase activity);GO:0003723(RNA binding);GO:0003746(translation elongation factor activity);GO:0070125(mitochondrial translational elongation);GO:0045471(response to ethanol);GO:0006414(t…	-	R-HSA-1643685(Disease);R-HSA-392499(Metabolism of proteins);R-HSA-5368287(Mitochondrial translation);R-HSA-5389840(Mitochondrial translation elongation);R-HSA-5663205(Infectious disease);R-HSA-72766(Translation);R-HSA-9679506(SARS-CoV Infections);R-HSA-9694516(SARS-CoV-2 Infection);R-HSA-9705683(SARS-CoV-2-host interactions);R-HSA-9754560(SARS-CoV-2 modulates autophagy);R-HSA-9824446(Viral Infect…	-	IPR027417(P-loop containing nucleoside triphosphate hydrolase);IPR033720(Elongation factor Tu, domain 2);IPR004161(Translation elongation factor EFTu-like, domain 2);IPR000795(Translational (tr)-type GTP-binding domain);IPR004160(Translation elongation factor EFTu/EF1A, C-terminal);IPR009000(Translation protein, beta-barrel domain superfamily);IPR041709(Elongation factor Tu (EF-Tu), GTP-binding d…	mitochondria
P46063	RECQL	GO:0005694(chromosome);GO:0005737(cytoplasm);GO:0016020(membrane);GO:0005654(nucleoplasm);GO:0005634(nucleus);GO:0043138(3'-5' DNA helicase activity);GO:0005524(ATP binding);GO:0016887(ATP hydrolysis activity);GO:0003678(DNA helicase activity);GO:1990814(DNA/DNA annealing activity);GO:0009378(four-way junction helicase activity);GO:0006281(DNA repair);GO:0006268(DNA unwinding involved in DNA repl…	-	-	DOID:162(cancer);DOID:4(disease);DOID:4766(embryoma)	IPR001650(Helicase, C-terminal);IPR004589(DNA helicase, ATP-dependent, RecQ type);IPR027417(P-loop containing nucleoside triphosphate hydrolase);IPR014001(Helicase superfamily 1/2, ATP-binding domain);IPR032284(ATP-dependent DNA helicase RecQ, zinc-binding domain);IPR011545(DEAD/DEAH box helicase domain);IPR036388(Winged helix-like DNA-binding domain superfamily)	cytosol
P22307	SCP2	GO:0005737(cytoplasm);GO:0005829(cytosol);GO:0005783(endoplasmic reticulum);GO:0043231(intracellular membrane-bounded organelle);GO:0016020(membrane);GO:0005739(mitochondrion);GO:0005654(nucleoplasm);GO:0005782(peroxisomal matrix);GO:0005777(peroxisome);GO:0032991(protein-containing complex);GO:0003988(acetyl-CoA C-acyltransferase activity);GO:0050633(acetyl-CoA C-myristoyltransferase activity);G…	00120(Primary bile acid biosynthesis);01040(Biosynthesis of unsaturated fatty acids);01100(Metabolic pathways);01212(Fatty acid metabolism);03320(PPAR signaling pathway);04146(Peroxisome)	R-HSA-1430728(Metabolism);R-HSA-2046104(alpha-linolenic (omega3) and linoleic (omega6) acid metabolism);R-HSA-2046106(alpha-linolenic acid (ALA) metabolism);R-HSA-556833(Metabolism of lipids);R-HSA-8978868(Fatty acid metabolism);R-HSA-9033241(Peroxisomal protein import);R-HSA-9033241(Peroxisomal protein import);R-HSA-9033500(TYSND1 cleaves peroxisomal proteins);R-HSA-9609507(Protein localization)…	-	IPR020616(Thiolase, N-terminal);IPR016039(Thiolase-like);IPR003033(SCP2 sterol-binding domain);IPR020613(Thiolase, conserved site);IPR036527(SCP2 sterol-binding domain superfamily);IPR020615(Thiolase, acyl-enzyme intermediate active site);IPR020617(Thiolase, C-terminal)	cytosol
Q7KZF4	SND1	GO:0005829(cytosol);GO:0097433(dense body);GO:0070062(extracellular exosome);GO:0042470(melanosome);GO:0016020(membrane);GO:0005634(nucleus);GO:0016442(RISC complex);GO:0045296(cadherin binding);GO:0004519(endonuclease activity);GO:0016894(endonuclease activity, active with either ribo- or deoxyribonucleic acids and producing 3'-phosphomonoesters);GO:0004518(nuclease activity);GO:1905172(RISC com…	05203(Viral carcinogenesis)	R-HSA-1643685(Disease);R-HSA-5663202(Diseases of signal transduction by growth factor receptors and second messengers);R-HSA-6802952(Signaling by BRAF and RAF1 fusions);R-HSA-6802957(Oncogenic MAPK signaling)	DOID:162(cancer)	IPR047386(Tudor domain-containing protein 11, Tudor domain);IPR035437(SNase-like, OB-fold superfamily);IPR016071(Staphylococcal nuclease (SNase-like), OB-fold);IPR002071(Thermonuclease active site);IPR002999(Tudor domain);IPR016685(RNA-induced silencing complex, nuclease component Tudor-SN)	cytosol
L0R6Q1	SLC35A4	GO:0016020(membrane);GO:0032056(positive regulation of translation in response to stress)	-	-	-	IPR027854(Short transmembrane mitochondrial protein 1)	cytosol
Q9P2B2	PTGFRN	GO:0009986(cell surface);GO:0005789(endoplasmic reticulum membrane);GO:0005794(Golgi apparatus);GO:0034389(lipid droplet organization);GO:0014905(myoblast fusion involved in skeletal muscle regeneration)	-	-	-	IPR007110(Immunoglobulin-like domain);IPR013783(Immunoglobulin-like fold);IPR013106(Immunoglobulin V-set domain);IPR036179(Immunoglobulin-like domain superfamily);IPR003599(Immunoglobulin subtype)	extracellular
Q86SZ2	TRAPPC6B	GO:0005801(cis-Golgi network);GO:0005737(cytoplasm);GO:0005829(cytosol);GO:0005783(endoplasmic reticulum);GO:0005802(trans-Golgi network);GO:0030008(TRAPP complex);GO:1990071(TRAPPII protein complex);GO:0006888(endoplasmic reticulum to Golgi vesicle-mediated transport);GO:0007399(nervous system development);GO:0043087(regulation of GTPase activity);GO:0006901(vesicle coating);GO:0099022(vesicle t…	-	R-HSA-199977(ER to Golgi Anterograde Transport);R-HSA-199991(Membrane Trafficking);R-HSA-204005(COPII-mediated vesicle transport);R-HSA-392499(Metabolism of proteins);R-HSA-446203(Asparagine N-linked glycosylation);R-HSA-5653656(Vesicle-mediated transport);R-HSA-597592(Post-translational protein modification);R-HSA-8876198(RAB GEFs exchange GTP for GDP on RABs);R-HSA-9007101(Rab regulation of tra…	-	IPR007194(Transport protein particle (TRAPP) component);IPR037992(TRAPP complex, Trs33 subunit);IPR024096(NO signalling/Golgi transport ligand-binding domain superfamily)	cytosol
P48739	PITPNB	GO:0005737(cytoplasm);GO:0005789(endoplasmic reticulum membrane);GO:0005794(Golgi apparatus);GO:0000139(Golgi membrane);GO:0031210(phosphatidylcholine binding);GO:0120019(phosphatidylcholine transfer activity);GO:0008525(phosphatidylcholine transporter activity);GO:0035091(phosphatidylinositol binding);GO:0008526(phosphatidylinositol transfer activity);GO:0140338(sphingomyelin transfer activity);…	-	R-HSA-1430728(Metabolism);R-HSA-1483196(PI and PC transport between ER and Golgi membranes);R-HSA-1483206(Glycerophospholipid biosynthesis);R-HSA-1483255(PI Metabolism);R-HSA-1483257(Phospholipid metabolism);R-HSA-556833(Metabolism of lipids)	-	IPR023393(START-like domain superfamily);IPR001666(Phosphatidylinositol transfer protein)	cytosol
Q13526	PIN1	GO:0036064(ciliary basal body);GO:0005737(cytoplasm);GO:0005829(cytosol);GO:0098978(glutamatergic synapse);GO:0030496(midbody);GO:0016607(nuclear speck);GO:0005654(nucleoplasm);GO:0005634(nucleus);GO:0099524(postsynaptic cytosol);GO:0008013(beta-catenin binding);GO:0016859(cis-trans isomerase activity);GO:0003774(cytoskeletal motor activity);GO:0032794(GTPase activating protein binding);GO:003143…	03250(Viral life cycle);04622(RIG-I-like receptor signaling pathway)	R-HSA-1169408(ISG15 antiviral mechanism);R-HSA-1169410(Antiviral mechanism by IFN-stimulated genes);R-HSA-1280215(Cytokine Signaling in Immune system);R-HSA-162582(Signal Transduction);R-HSA-168249(Innate Immune System);R-HSA-168256(Immune System);R-HSA-168928(DDX58/IFIH1-mediated induction of interferon-alpha/beta);R-HSA-194315(Signaling by Rho GTPases);R-HSA-195258(RHO GTPase Effectors);R-HSA-2…	DOID:10652(Alzheimer's disease);DOID:11870(Pick's disease);DOID:1240(leukemia);DOID:162(cancer);DOID:1749(squamous cell carcinoma);DOID:2043(hepatitis B);DOID:2237(hepatitis);DOID:230(lateral sclerosis);DOID:332(amyotrophic lateral sclerosis);DOID:3908(lung non-small cell carcinoma);DOID:4866(salivary gland adenoid cystic carcinoma);DOID:5520(head and neck squamous cell carcinoma);DOID:643(progre…	IPR036020(WW domain superfamily);IPR023058(Peptidyl-prolyl cis-trans isomerase, PpiC-type, conserved site);IPR046357(Peptidyl-prolyl cis-trans isomerase domain superfamily);IPR000297(Peptidyl-prolyl cis-trans isomerase, PpiC-type);IPR001202(WW domain)	cytosol
O14737	PDCD5	GO:0005737(cytoplasm);GO:0005829(cytosol);GO:0070062(extracellular exosome);GO:0005634(nucleus);GO:0010698(acetyltransferase activator activity);GO:0048487(beta-tubulin binding);GO:0003677(DNA binding);GO:0008201(heparin binding);GO:0006915(apoptotic process);GO:0071560(cellular response to transforming growth factor beta stimulus);GO:0008285(negative regulation of cell population proliferation);…	-	-	DOID:10952(nephritis);DOID:1240(leukemia);DOID:12558(chronic progressive external ophthalmoplegia);DOID:162(cancer);DOID:3371(chondrosarcoma);DOID:423(myopathy);DOID:539(ophthalmoplegia);DOID:699(mitochondrial myopathy);DOID:7148(rheumatoid arthritis);DOID:848(arthritis);DOID:8552(chronic myeloid leukemia);DOID:10534(stomach cancer);DOID:4(disease)	IPR002836(PDCD5-like);IPR036883(PDCD5-like superfamily)	cytosol
Q06830	PRDX1	GO:0005737(cytoplasm);GO:0005829(cytosol);GO:0070062(extracellular exosome);GO:0005615(extracellular space);GO:0042470(melanosome);GO:0005634(nucleus);GO:0045296(cadherin binding);GO:0042802(identical protein binding);GO:0004601(peroxidase activity);GO:0003723(RNA binding);GO:0008379(thioredoxin peroxidase activity);GO:0008283(cell population proliferation);GO:0045454(cell redox homeostasis);GO:0…	04146(Peroxisome);05146(Amoebiasis)	R-HSA-1643685(Disease);R-HSA-212436(Generic Transcription Pathway);R-HSA-2262752(Cellular responses to stress);R-HSA-3299685(Detoxification of Reactive Oxygen Species);R-HSA-3700989(Transcriptional Regulation by TP53);R-HSA-5628897(TP53 Regulates Metabolic Genes);R-HSA-73857(RNA Polymerase II Transcription);R-HSA-74160(Gene expression (Transcription));R-HSA-8862803(Deregulated CDK5 triggers multi…	DOID:11870(Pick's disease);DOID:162(cancer);DOID:1749(squamous cell carcinoma);DOID:1909(melanoma);DOID:225(syndrome);DOID:3627(aortic aneurysm);DOID:3908(lung non-small cell carcinoma);DOID:3963(thyroid gland carcinoma);DOID:3969(thyroid gland papillary carcinoma);DOID:452(pleomorphic adenoma);DOID:5419(schizophrenia);DOID:657(adenoma);DOID:7693(abdominal aortic aneurysm);DOID:3748(esophagus squ…	IPR036249(Thioredoxin-like superfamily);IPR024706(Peroxiredoxin, AhpC-type);IPR019479(Peroxiredoxin, C-terminal);IPR000866(Alkyl hydroperoxide reductase subunit C/ Thiol specific antioxidant);IPR013766(Thioredoxin domain)	cytosol
Q92791	P3H4	GO:1902494(catalytic complex);GO:0000794(condensed nuclear chromosome);GO:0005783(endoplasmic reticulum);GO:0043231(intracellular membrane-bounded organelle);GO:0005730(nucleolus);GO:0000795(synaptonemal complex);GO:0046849(bone remodeling);GO:0032964(collagen biosynthetic process);GO:0030199(collagen fibril organization);GO:0017185(peptidyl-lysine hydroxylation);GO:0007130(synaptonemal complex a…	-	-	-	IPR011990(Tetratricopeptide-like helical domain superfamily)	extracellular
P00390	GSR	GO:0005829(cytosol);GO:0009897(external side of plasma membrane);GO:0070062(extracellular exosome);GO:0005759(mitochondrial matrix);GO:0005739(mitochondrion);GO:0009055(electron transfer activity);GO:0050660(flavin adenine dinucleotide binding);GO:0004362(glutathione-disulfide reductase (NADPH) activity);GO:0050661(NADP binding);GO:0045454(cell redox homeostasis);GO:0034599(cellular response to o…	00480(Glutathione metabolism);01100(Metabolic pathways);04918(Thyroid hormone synthesis);05415(Diabetic cardiomyopathy)	-	DOID:1019(osteomyelitis);DOID:1040(chronic lymphocytic leukemia);DOID:10608(celiac disease);DOID:12365(malaria);DOID:1240(leukemia);DOID:1969(cerebral palsy);DOID:3083(chronic obstructive pulmonary disease)	IPR036188(FAD/NAD(P)-binding domain superfamily);IPR016156(FAD/NAD-linked reductase, dimerisation domain superfamily);IPR023753(FAD/NAD(P)-binding domain);IPR046952(Glutathione reductase/thioredoxin reductase-like);IPR001100(Pyridine nucleotide-disulphide oxidoreductase, class I);IPR012999(Pyridine nucleotide-disulphide oxidoreductase, class I, active site);IPR004099(Pyridine nucleotide-disulphid…	mitochondria
O95573	ACSL3	GO:0005783(endoplasmic reticulum);GO:0005789(endoplasmic reticulum membrane);GO:0005794(Golgi apparatus);GO:0005811(lipid droplet);GO:0016020(membrane);GO:0005741(mitochondrial outer membrane);GO:0048471(perinuclear region of cytoplasm);GO:0005778(peroxisomal membrane);GO:0005886(plasma membrane);GO:0047676(arachidonate-CoA ligase activity);GO:0005524(ATP binding);GO:0004467(long-chain fatty acid…	00061(Fatty acid biosynthesis);00071(Fatty acid degradation);01100(Metabolic pathways);01212(Fatty acid metabolism);03320(PPAR signaling pathway);04146(Peroxisome);04216(Ferroptosis);04714(Thermogenesis);04920(Adipocytokine signaling pathway)	R-HSA-1430728(Metabolism);R-HSA-163685(Integration of energy metabolism);R-HSA-400451(Free fatty acids regulate insulin secretion);R-HSA-422356(Regulation of insulin secretion);R-HSA-434313(Intracellular metabolism of fatty acids regulates insulin secretion);R-HSA-556833(Metabolism of lipids);R-HSA-75105(Fatty acyl-CoA biosynthesis);R-HSA-75876(Synthesis of very long-chain fatty acyl-CoAs);R-HSA-…	DOID:1168(familial hyperlipidemia);DOID:162(cancer);DOID:1883(hepatitis C);DOID:2237(hepatitis)	IPR020845(AMP-binding, conserved site);IPR000873(AMP-dependent synthetase/ligase domain);IPR042099(ANL, N-terminal domain)	extracellular
P61803	DAD1	GO:0005789(endoplasmic reticulum membrane);GO:0016020(membrane);GO:0008250(oligosaccharyltransferase complex);GO:0008047(enzyme activator activity);GO:0006915(apoptotic process);GO:0001824(blastocyst development);GO:0043066(negative regulation of apoptotic process);GO:0006486(protein glycosylation);GO:0006487(protein N-linked glycosylation);GO:0018279(protein N-linked glycosylation via asparagine…	00510(N-Glycan biosynthesis);00513(Various types of N-glycan biosynthesis);01100(Metabolic pathways);04141(Protein processing in endoplasmic reticulum)	R-HSA-1643685(Disease);R-HSA-392499(Metabolism of proteins);R-HSA-446203(Asparagine N-linked glycosylation);R-HSA-5663205(Infectious disease);R-HSA-597592(Post-translational protein modification);R-HSA-9679506(SARS-CoV Infections);R-HSA-9694516(SARS-CoV-2 Infection);R-HSA-9694548(Maturation of spike protein);R-HSA-9694635(Translation of Structural Proteins);R-HSA-9772573(Late SARS-CoV-2 Infection…	DOID:3963(thyroid gland carcinoma);DOID:3969(thyroid gland papillary carcinoma)	IPR003038(DAD/Ost2)	plasma membrane
Q14318	FKBP8	GO:0005829(cytosol);GO:0012505(endomembrane system);GO:0005783(endoplasmic reticulum);GO:0005789(endoplasmic reticulum membrane);GO:0016020(membrane);GO:0005740(mitochondrial envelope);GO:0031966(mitochondrial membrane);GO:0005739(mitochondrion);GO:0032991(protein-containing complex);GO:0005516(calmodulin binding);GO:0097718(disordered domain specific binding);GO:0042802(identical protein binding…	04137(Mitophagy)	R-HSA-392499(Metabolism of proteins);R-HSA-5688426(Deubiquitination);R-HSA-5689880(Ub-specific processing proteases);R-HSA-597592(Post-translational protein modification)	-	IPR013105(Tetratricopeptide repeat 2);IPR019734(Tetratricopeptide repeat);IPR001179(FKBP-type peptidyl-prolyl cis-trans isomerase domain);IPR011990(Tetratricopeptide-like helical domain superfamily);IPR046357(Peptidyl-prolyl cis-trans isomerase domain superfamily)	cytosol
Q8TBC4	UBA3	GO:0005737(cytoplasm);GO:0005829(cytosol);GO:0005634(nucleus);GO:0032991(protein-containing complex);GO:0005524(ATP binding);GO:0042802(identical protein binding);GO:0019781(NEDD8 activating enzyme activity);GO:0019788(NEDD8 transferase activity);GO:0046982(protein heterodimerization activity);GO:0007113(endomitotic cell cycle);GO:0043687(post-translational protein modification);GO:0036211(protei…	04120(Ubiquitin mediated proteolysis)	R-HSA-1280215(Cytokine Signaling in Immune system);R-HSA-1280218(Adaptive Immune System);R-HSA-168249(Innate Immune System);R-HSA-168256(Immune System);R-HSA-392499(Metabolism of proteins);R-HSA-5607761(Dectin-1 mediated noncanonical NF-kB signaling);R-HSA-5607764(CLEC7A (Dectin-1) signaling);R-HSA-5621481(C-type lectin receptors (CLRs));R-HSA-5668541(TNFR2 non-canonical NF-kB pathway);R-HSA-5676…	-	IPR045886(ThiF/MoeB/HesA family);IPR000594(THIF-type NAD/FAD binding fold);IPR014929(E2 binding);IPR030468(NEDD8-activating enzyme E1 catalytic subunit, N-terminal domain);IPR035985(Ubiquitin-activating enzyme);IPR033127(Ubiquitin-activating enzyme E1, Cys active site);IPR023318(Ubiquitin activating enzyme, alpha domain superfamily)	cytosol
P62140	PPP1CB	GO:0005737(cytoplasm);GO:0005829(cytosol);GO:0070062(extracellular exosome);GO:0005925(focal adhesion);GO:0005730(nucleolus);GO:0005654(nucleoplasm);GO:0005634(nucleus);GO:0072357(PTW/PP1 phosphatase complex);GO:0046872(metal ion binding);GO:0017018(myosin phosphatase activity);GO:0050115(myosin-light-chain-phosphatase activity);GO:0016791(phosphatase activity);GO:0019901(protein kinase binding);…	03015(mRNA surveillance pathway);04022(cGMP-PKG signaling pathway);04024(cAMP signaling pathway);04114(Oocyte meiosis);04218(Cellular senescence);04261(Adrenergic signaling in cardiomyocytes);04270(Vascular smooth muscle contraction);04390(Hippo signaling pathway);04510(Focal adhesion);04611(Platelet activation);04720(Long-term potentiation);04728(Dopaminergic synapse);04750(Inflammatory mediator…	R-HSA-1430728(Metabolism);R-HSA-162582(Signal Transduction);R-HSA-162582(Signal Transduction);R-HSA-163560(Triglyceride catabolism);R-HSA-1640170(Cell Cycle);R-HSA-1643685(Disease);R-HSA-170834(Signaling by TGF-beta Receptor Complex);R-HSA-194315(Signaling by Rho GTPases);R-HSA-194315(Signaling by Rho GTPases);R-HSA-195258(RHO GTPase Effectors);R-HSA-195258(RHO GTPase Effectors);R-HSA-2173788(Dow…	-	IPR006186(Serine/threonine-specific protein phosphatase/bis(5-nucleosyl)-tetraphosphatase);IPR004843(Calcineurin-like phosphoesterase domain, ApaH type);IPR029052(Metallo-dependent phosphatase-like);IPR031675(Serine-threonine protein phosphatase, N-terminal)	cytosol
P09622	DLD	GO:1902493(acetyltransferase complex);GO:0043159(acrosomal matrix);GO:0005947(mitochondrial alpha-ketoglutarate dehydrogenase complex);GO:0005759(mitochondrial matrix);GO:0005967(mitochondrial pyruvate dehydrogenase complex);GO:0005739(mitochondrion);GO:0031514(motile cilium);GO:0005634(nucleus);GO:0045252(oxoglutarate dehydrogenase complex);GO:0045254(pyruvate dehydrogenase complex);GO:0004148(d…	00010(Glycolysis / Gluconeogenesis);00020(Citrate cycle (TCA cycle));00260(Glycine, serine and threonine metabolism);00280(Valine, leucine and isoleucine degradation);00310(Lysine degradation);00380(Tryptophan metabolism);00620(Pyruvate metabolism);00630(Glyoxylate and dicarboxylate metabolism);00640(Propanoate metabolism);00785(Lipoic acid metabolism);01100(Metabolic pathways);01200(Carbon metab…	R-HSA-1428517(The citric acid (TCA) cycle and respiratory electron transport);R-HSA-1430728(Metabolism);R-HSA-162582(Signal Transduction);R-HSA-204174(Regulation of pyruvate dehydrogenase (PDH) complex);R-HSA-389661(Glyoxylate metabolism and glycine degradation);R-HSA-5362517(Signaling by Retinoic Acid);R-HSA-6783984(Glycine degradation);R-HSA-70268(Pyruvate metabolism);R-HSA-70895(Branched-chain…	DOID:3649(pyruvate decarboxylase deficiency);DOID:5419(schizophrenia)	IPR036188(FAD/NAD(P)-binding domain superfamily);IPR006258(Dihydrolipoamide dehydrogenase);IPR016156(FAD/NAD-linked reductase, dimerisation domain superfamily);IPR004099(Pyridine nucleotide-disulphide oxidoreductase, dimerisation domain);IPR012999(Pyridine nucleotide-disulphide oxidoreductase, class I, active site);IPR001100(Pyridine nucleotide-disulphide oxidoreductase, class I);IPR023753(FAD/NA…	mitochondria
Q96A35	MRPL24	GO:0005743(mitochondrial inner membrane);GO:0005762(mitochondrial large ribosomal subunit);GO:0005739(mitochondrion);GO:0003723(RNA binding);GO:0003735(structural constituent of ribosome);GO:0032543(mitochondrial translation);GO:0006412(translation)	03010(Ribosome)	R-HSA-392499(Metabolism of proteins);R-HSA-392499(Metabolism of proteins);R-HSA-5368286(Mitochondrial translation initiation);R-HSA-5368287(Mitochondrial translation);R-HSA-5368287(Mitochondrial translation);R-HSA-5389840(Mitochondrial translation elongation);R-HSA-5389840(Mitochondrial translation elongation);R-HSA-5419276(Mitochondrial translation termination);R-HSA-72766(Translation);R-HSA-727…	-	IPR005824(KOW);IPR041988(Ribosomal protein L26/L24, KOW domain);IPR003256(Ribosomal protein L24);IPR008991(Translation protein SH3-like domain superfamily);IPR005825(Ribosomal protein L24/L26, conserved site);IPR014722(Ribosomal protein L2, domain 2)	mitochondria
Q6YHK3	CD109	GO:0009986(cell surface);GO:0005829(cytosol);GO:0005576(extracellular region);GO:0005615(extracellular space);GO:0005886(plasma membrane);GO:0031092(platelet alpha granule membrane);GO:0004867(serine-type endopeptidase inhibitor activity);GO:0050431(transforming growth factor beta binding);GO:0001942(hair follicle development);GO:0043616(keratinocyte proliferation);GO:0010839(negative regulation …	-	R-HSA-109582(Hemostasis);R-HSA-114608(Platelet degranulation );R-HSA-163125(Post-translational modification: synthesis of GPI-anchored proteins);R-HSA-392499(Metabolism of proteins);R-HSA-597592(Post-translational protein modification);R-HSA-76002(Platelet activation, signaling and aggregation);R-HSA-76005(Response to elevated platelet cytosolic Ca2+)	DOID:162(cancer);DOID:1749(squamous cell carcinoma);DOID:3907(lung squamous cell carcinoma)	IPR009048(Alpha-macroglobulin, receptor-binding);IPR041813(Alpha-2-macroglobulin, TED domain);IPR013783(Immunoglobulin-like fold);IPR036595(Alpha-macroglobulin, receptor-binding domain superfamily);IPR047565(Alpha-macroglobulin-like, thiol-ester bond-forming region);IPR011625(Alpha-2-macroglobulin, bait region domain);IPR001599(Alpha-2-macroglobulin);IPR008930(Terpenoid cyclases/protein prenyltra…	endoplasmic reticulum
O75051	PLXNA2	GO:0005886(plasma membrane);GO:0002116(semaphorin receptor complex);GO:0042802(identical protein binding);GO:0017154(semaphorin receptor activity);GO:0051642(centrosome localization);GO:0021935(cerebellar granule cell precursor tangential migration);GO:0060174(limb bud formation);GO:0007162(negative regulation of cell adhesion);GO:0021915(neural tube development);GO:0060037(pharyngeal system deve…	04360(Axon guidance)	R-HSA-1266738(Developmental Biology);R-HSA-1266738(Developmental Biology);R-HSA-373755(Semaphorin interactions);R-HSA-373755(Semaphorin interactions);R-HSA-399954(Sema3A PAK dependent Axon repulsion);R-HSA-399955(SEMA3A-Plexin repulsion signaling by inhibiting Integrin adhesion);R-HSA-399955(SEMA3A-Plexin repulsion signaling by inhibiting Integrin adhesion);R-HSA-399956(CRMPs in Sema3A signaling)…	DOID:5419(schizophrenia);DOID:4(disease)	IPR013783(Immunoglobulin-like fold);IPR046800(Plexin, cytoplasmic RhoGTPase-binding domain);IPR015943(WD40/YVTN repeat-like-containing domain superfamily);IPR041019(Plexin, TIG domain 1);IPR008936(Rho GTPase activation protein);IPR002909(IPT domain);IPR031148(Plexin family);IPR001627(Sema domain);IPR042826(Plexin-A2, sema domain);IPR002165(Plexin repeat);IPR041362(Plexin, TIG domain 2);IPR014756(…	plasma membrane
P62333	PSMC6	GO:0005829(cytosol);GO:0031597(cytosolic proteasome complex);GO:0070062(extracellular exosome);GO:0016234(inclusion body);GO:0016020(membrane);GO:0005654(nucleoplasm);GO:0005634(nucleus);GO:0022624(proteasome accessory complex);GO:0000502(proteasome complex);GO:0008540(proteasome regulatory particle, base subcomplex);GO:0005524(ATP binding);GO:0016887(ATP hydrolysis activity);GO:0042802(identical…	03050(Proteasome);05010(Alzheimer disease);05012(Parkinson disease);05014(Amyotrophic lateral sclerosis);05016(Huntington disease);05017(Spinocerebellar ataxia);05020(Prion disease);05022(Pathways of neurodegeneration);05169(Epstein-Barr virus infection)	R-HSA-109581(Apoptosis);R-HSA-1168372(Downstream signaling events of B Cell Receptor (BCR));R-HSA-1169091(Activation of NF-kappaB in B cells);R-HSA-1234174(Cellular response to hypoxia);R-HSA-1234176(Oxygen-dependent proline hydroxylation of Hypoxia-inducible Factor Alpha);R-HSA-1236974(ER-Phagosome pathway);R-HSA-1236975(Antigen processing-Cross presentation);R-HSA-1236975(Antigen processing-Cro…	-	IPR027417(P-loop containing nucleoside triphosphate hydrolase);IPR041569(AAA ATPase, AAA+ lid domain);IPR003960(ATPase, AAA-type, conserved site);IPR003959(ATPase, AAA-type, core);IPR003593(AAA+ ATPase domain);IPR032501(Proteasomal ATPase OB C-terminal domain);IPR012340(Nucleic acid-binding, OB-fold)	cytosol
P08238	HSP90AB1	GO:0034751(aryl hydrocarbon receptor complex);GO:0044295(axonal growth cone);GO:0009986(cell surface);GO:0005737(cytoplasm);GO:0005829(cytosol);GO:0044294(dendritic growth cone);GO:0120293(dynein axonemal particle);GO:0070062(extracellular exosome);GO:0005576(extracellular region);GO:1904813(ficolin-1-rich granule lumen);GO:1990565(HSP90-CDC37 chaperone complex);GO:0042470(melanosome);GO:0016020(…	04141(Protein processing in endoplasmic reticulum);04151(PI3K-Akt signaling pathway);04217(Necroptosis);04612(Antigen processing and presentation);04621(NOD-like receptor signaling pathway);04657(IL-17 signaling pathway);04659(Th17 cell differentiation);04914(Progesterone-mediated oocyte maturation);04915(Estrogen signaling pathway);05132(Salmonella infection);05200(Pathways in cancer);05207(Chem…	R-HSA-1266738(Developmental Biology);R-HSA-1430728(Metabolism);R-HSA-162582(Signal Transduction);R-HSA-1640170(Cell Cycle);R-HSA-1643685(Disease);R-HSA-168249(Innate Immune System);R-HSA-168256(Immune System);R-HSA-168643(Nucleotide-binding domain, leucine rich repeat containing receptor (NLR) signaling pathways);R-HSA-168928(DDX58/IFIH1-mediated induction of interferon-alpha/beta);R-HSA-194315(S…	DOID:162(cancer);DOID:5223(infertility);DOID:1240(leukemia)	IPR001404(Heat shock protein Hsp90 family);IPR003594(Histidine kinase/HSP90-like ATPase);IPR020568(Ribosomal protein S5 domain 2-type fold);IPR036890(Histidine kinase/HSP90-like ATPase superfamily);IPR019805(Heat shock protein Hsp90, conserved site);IPR020575(Heat shock protein Hsp90, N-terminal);IPR037196(HSP90, C-terminal domain)	cytosol
P08865	RPSA	GO:0005737(cytoplasm);GO:0005829(cytosol);GO:0022626(cytosolic ribosome);GO:0022627(cytosolic small ribosomal subunit);GO:0070062(extracellular exosome);GO:0016020(membrane);GO:0005654(nucleoplasm);GO:0005634(nucleus);GO:0005886(plasma membrane);GO:0043236(laminin binding);GO:0005055(laminin receptor activity);GO:0043022(ribosome binding);GO:0003723(RNA binding);GO:0003735(structural constituent …	03010(Ribosome);05171(Coronavirus disease)	R-HSA-1266738(Developmental Biology);R-HSA-1430728(Metabolism);R-HSA-156827(L13a-mediated translational silencing of Ceruloplasmin expression);R-HSA-156842(Eukaryotic Translation Elongation);R-HSA-156902(Peptide chain elongation);R-HSA-1643685(Disease);R-HSA-168255(Influenza Infection);R-HSA-168273(Influenza Viral RNA Transcription and Replication);R-HSA-1799339(SRP-dependent cotranslational prot…	DOID:1240(leukemia);DOID:162(cancer);DOID:4897(bile duct carcinoma);DOID:4947(cholangiocarcinoma);DOID:9584(Venezuelan equine encephalitis);DOID:9588(encephalitis)	IPR018130(Ribosomal protein S2, conserved site);IPR005707(Ribosomal protein S2, eukaryotic/archaeal);IPR032281(40S ribosomal protein SA, C-terminal domain);IPR001865(Ribosomal protein S2);IPR027498(Ribosomal protein S2, eukaryotic);IPR023591(Ribosomal protein S2, flavodoxin-like domain superfamily);IPR027504(40S ribosomal protein SA)	cytosol
Q5VW32	BROX	GO:0070062(extracellular exosome);GO:0005635(nuclear envelope);GO:0031965(nuclear membrane);GO:0007084(mitotic nuclear membrane reassembly)	-	-	-	IPR004328(BRO1 domain);IPR038499(BRO1 domain superfamily);IPR038898(BRO1 domain-containing protein BROX)	mitochondria
P05198	EIF2S1	GO:0010494(cytoplasmic stress granule);GO:0005829(cytosol);GO:0033290(eukaryotic 48S preinitiation complex);GO:0005850(eukaryotic translation initiation factor 2 complex);GO:0005851(eukaryotic translation initiation factor 2B complex);GO:0070062(extracellular exosome);GO:0097451(glial limiting end-foot);GO:0016020(membrane);GO:0043614(multi-eIF complex);GO:0005634(nucleus);GO:0005844(polysome);GO…	04137(Mitophagy);04140(Autophagy);04141(Protein processing in endoplasmic reticulum);04210(Apoptosis);04932(Non-alcoholic fatty liver disease);05010(Alzheimer disease);05012(Parkinson disease);05014(Amyotrophic lateral sclerosis);05020(Prion disease);05022(Pathways of neurodegeneration);05160(Hepatitis C);05162(Measles);05164(Influenza A);05168(Herpes simplex virus 1 infection);05417(Lipid and at…	R-HSA-1169410(Antiviral mechanism by IFN-stimulated genes);R-HSA-1280215(Cytokine Signaling in Immune system);R-HSA-156827(L13a-mediated translational silencing of Ceruloplasmin expression);R-HSA-168256(Immune System);R-HSA-2262752(Cellular responses to stress);R-HSA-2262752(Cellular responses to stress);R-HSA-381042(PERK regulates gene expression);R-HSA-381042(PERK regulates gene expression);R-H…	DOID:10652(Alzheimer's disease);DOID:162(cancer);DOID:1826(epilepsy);DOID:3113(papillary carcinoma);DOID:3298(vaccinia);DOID:3328(temporal lobe epilepsy);DOID:3963(thyroid gland carcinoma);DOID:4450(renal cell carcinoma);DOID:8432(polycythemia);DOID:9452(fatty liver disease)	IPR003029(S1 domain);IPR024055(Translation initiation factor 2, alpha subunit, C-terminal);IPR012340(Nucleic acid-binding, OB-fold);IPR024054(Translation initiation factor 2, alpha subunit, middle domain superfamily);IPR011488(Translation initiation factor 2, alpha subunit);IPR044126(IF2a, S1-like domain);IPR022967(RNA-binding domain, S1)	cytosol
P61221	ABCE1	GO:0005737(cytoplasm);GO:0005829(cytosol);GO:0022626(cytosolic ribosome);GO:0016020(membrane);GO:0005759(mitochondrial matrix);GO:0005739(mitochondrion);GO:0051539(4 iron, 4 sulfur cluster binding);GO:0005524(ATP binding);GO:0016887(ATP hydrolysis activity);GO:0043273(CTPase activity);GO:0060698(endoribonuclease inhibitor activity);GO:0003924(GTPase activity);GO:0005506(iron ion binding);GO:00171…	-	R-HSA-1169410(Antiviral mechanism by IFN-stimulated genes);R-HSA-1280215(Cytokine Signaling in Immune system);R-HSA-168256(Immune System);R-HSA-8983711(OAS antiviral response);R-HSA-909733(Interferon alpha/beta signaling);R-HSA-913531(Interferon Signaling)	DOID:162(cancer);DOID:612(primary immunodeficiency disease);DOID:219(colon cancer);DOID:10283(prostate cancer);DOID:4(disease)	IPR003593(AAA+ ATPase domain);IPR027417(P-loop containing nucleoside triphosphate hydrolase);IPR017871(ABC transporter-like, conserved site);IPR017900(4Fe-4S ferredoxin, iron-sulphur binding, conserved site);IPR013283(RLI1);IPR003439(ABC transporter-like, ATP-binding domain);IPR007209(RNase L inhibitor RLI-like, possible metal-binding domain);IPR034348(RLI, domain 1);IPR017896(4Fe-4S ferredoxin-t…	cytosol
Q92896	GLG1	GO:0005856(cytoskeleton);GO:0070062(extracellular exosome);GO:0031012(extracellular matrix);GO:0005794(Golgi apparatus);GO:0000139(Golgi membrane);GO:0016020(membrane);GO:0005886(plasma membrane);GO:0017134(fibroblast growth factor binding);GO:0005102(signaling receptor binding);GO:0060349(bone morphogenesis);GO:0010955(negative regulation of protein processing);GO:0030512(negative regulation of …	04514(Cell adhesion molecules)	R-HSA-109582(Hemostasis);R-HSA-202733(Cell surface interactions at the vascular wall)	-	IPR017873(Cysteine-rich Golgi apparatus protein 1 repeat, eukaryote);IPR001893(Cysteine-rich Golgi apparatus protein 1 repeat);IPR039728(Golgi apparatus protein 1)	peroxisome
Q9NUJ1	ABHD10	GO:0005829(cytosol);GO:0005759(mitochondrial matrix);GO:0005739(mitochondrion);GO:0004553(hydrolase activity, hydrolyzing O-glycosyl compounds);GO:0102390(mycophenolic acid acyl-glucuronide esterase activity);GO:0008474(palmitoyl-(protein) hydrolase activity);GO:0052695(cellular glucuronidation);GO:0019391(glucuronoside catabolic process);GO:0002084(protein depalmitoylation)	-	R-HSA-1430728(Metabolism);R-HSA-156580(Phase II - Conjugation of compounds);R-HSA-156588(Glucuronidation);R-HSA-211859(Biological oxidations)	-	IPR000073(Alpha/beta hydrolase fold-1);IPR029058(Alpha/Beta hydrolase fold)	mitochondria
O95747	OXSR1	GO:0005737(cytoplasm);GO:0005829(cytosol);GO:0070062(extracellular exosome);GO:0005524(ATP binding);GO:0042802(identical protein binding);GO:0000287(magnesium ion binding);GO:0019901(protein kinase binding);GO:0106310(protein serine kinase activity);GO:0004674(protein serine/threonine kinase activity);GO:0071476(cellular hypotonic response);GO:1990869(cellular response to chemokine);GO:0038116(ch…	-	-	DOID:5419(schizophrenia)	IPR024678(Serine/threonine-protein kinase OSR1/WNK, CCT domain);IPR000719(Protein kinase domain);IPR011009(Protein kinase-like domain superfamily);IPR017441(Protein kinase, ATP binding site)	cytosol
O00506	STK25	GO:0005737(cytoplasm);GO:0070062(extracellular exosome);GO:0005794(Golgi apparatus);GO:0005524(ATP binding);GO:0046872(metal ion binding);GO:0042803(protein homodimerization activity);GO:0004672(protein kinase activity);GO:0106310(protein serine kinase activity);GO:0004674(protein serine/threonine kinase activity);GO:0007409(axonogenesis);GO:0051683(establishment of Golgi localization);GO:0007163…	-	-	-	IPR000719(Protein kinase domain);IPR017441(Protein kinase, ATP binding site);IPR035060(Serine/threonine kinase 25, catalytic domain);IPR011009(Protein kinase-like domain superfamily);IPR046409(Programmed cell death protein 10, dimerisation domain superfamily)	cytosol
P56192	MARS1	GO:0017101(aminoacyl-tRNA synthetase multienzyme complex);GO:0005737(cytoplasm);GO:0005829(cytosol);GO:0070062(extracellular exosome);GO:0016020(membrane);GO:0005730(nucleolus);GO:0005524(ATP binding);GO:0004825(methionine-tRNA ligase activity);GO:0000049(tRNA binding);GO:0071364(cellular response to epidermal growth factor stimulus);GO:0036120(cellular response to platelet-derived growth factor …	00450(Selenocompound metabolism);00970(Aminoacyl-tRNA biosynthesis);01100(Metabolic pathways)	R-HSA-1430728(Metabolism);R-HSA-2408522(Selenoamino acid metabolism);R-HSA-379716(Cytosolic tRNA aminoacylation);R-HSA-379724(tRNA Aminoacylation);R-HSA-392499(Metabolism of proteins);R-HSA-71291(Metabolism of amino acids and derivatives);R-HSA-72766(Translation)	-	IPR033911(Methioninyl-tRNA synthetase core domain);IPR000738(WHEP-TRS domain);IPR041872(Methionyl-tRNA synthetase, anticodon-binding domain);IPR010987(Glutathione S-transferase, C-terminal-like);IPR004046(Glutathione S-transferase, C-terminal);IPR001412(Aminoacyl-tRNA synthetase, class I, conserved site);IPR015413(Methionyl/Leucyl tRNA synthetase);IPR023458(Methionine-tRNA ligase, type 1);IPR0290…	peroxisome
P63313	TMSB10	GO:0005737(cytoplasm);GO:0005856(cytoskeleton);GO:0003785(actin monomer binding);GO:0007015(actin filament organization);GO:0030334(regulation of cell migration);GO:0042989(sequestering of actin monomers)	-	-	DOID:162(cancer);DOID:418(systemic scleroderma);DOID:419(scleroderma);DOID:3963(thyroid gland carcinoma);DOID:4766(embryoma)	IPR001152(Beta-thymosin);IPR038386(Beta-thymosin superfamily)	cytosol
Q99797	MIPEP	GO:0005759(mitochondrial matrix);GO:0005739(mitochondrion);GO:0046872(metal ion binding);GO:0004222(metalloendopeptidase activity);GO:0006518(peptide metabolic process);GO:0006627(protein processing involved in protein targeting to mitochondrion)	-	-	-	IPR024077(Neurolysin/Thimet oligopeptidase, domain 2);IPR045090(Peptidase M3A/M3B);IPR001567(Peptidase M3A/M3B catalytic domain);IPR024079(Metallopeptidase, catalytic domain superfamily);IPR033851(Mitochondrial intermediate peptidase)	mitochondria
P13984	GTF2F2	GO:0015630(microtubule cytoskeleton);GO:0005654(nucleoplasm);GO:0005634(nucleus);GO:0005674(transcription factor TFIIF complex);GO:0003677(DNA binding);GO:0016251(RNA polymerase II general transcription initiation factor activity);GO:0045944(positive regulation of transcription by RNA polymerase II);GO:0006366(transcription by RNA polymerase II);GO:0006368(transcription elongation by RNA polymera…	03022(Basal transcription factors)	R-HSA-112382(Formation of RNA Pol II elongation complex );R-HSA-113418(Formation of the Early Elongation Complex);R-HSA-1226099(Signaling by FGFR in disease);R-HSA-162582(Signal Transduction);R-HSA-162587(HIV Life Cycle);R-HSA-162587(HIV Life Cycle);R-HSA-162599(Late Phase of HIV Life Cycle);R-HSA-162599(Late Phase of HIV Life Cycle);R-HSA-162906(HIV Infection);R-HSA-162906(HIV Infection);R-HSA-1…	-	IPR011039(Transcription Factor IIF, Rap30/Rap74, interaction);IPR036390(Winged helix DNA-binding domain superfamily);IPR003196(Transcription initiation factor IIF, beta subunit);IPR036388(Winged helix-like DNA-binding domain superfamily);IPR040504(TFIIF, beta subunit, N-terminal);IPR040450(TFIIF beta subunit, HTH domain)	cytosol
P36873	PPP1CC	GO:0032154(cleavage furrow);GO:0005737(cytoplasm);GO:0005856(cytoskeleton);GO:0005829(cytosol);GO:0043197(dendritic spine);GO:0005925(focal adhesion);GO:0098978(glutamatergic synapse);GO:0000776(kinetochore);GO:0030496(midbody);GO:0005741(mitochondrial outer membrane);GO:0005739(mitochondrion);GO:0016607(nuclear speck);GO:0005730(nucleolus);GO:0005634(nucleus);GO:0098793(presynapse);GO:0032991(pr…	03015(mRNA surveillance pathway);04022(cGMP-PKG signaling pathway);04024(cAMP signaling pathway);04114(Oocyte meiosis);04218(Cellular senescence);04261(Adrenergic signaling in cardiomyocytes);04270(Vascular smooth muscle contraction);04390(Hippo signaling pathway);04510(Focal adhesion);04611(Platelet activation);04720(Long-term potentiation);04728(Dopaminergic synapse);04750(Inflammatory mediator…	R-HSA-141424(Amplification of signal from the kinetochores);R-HSA-141444(Amplification of signal from unattached kinetochores via a MAD2 inhibitory signal);R-HSA-1430728(Metabolism);R-HSA-162582(Signal Transduction);R-HSA-162582(Signal Transduction);R-HSA-163560(Triglyceride catabolism);R-HSA-1640170(Cell Cycle);R-HSA-1643685(Disease);R-HSA-170834(Signaling by TGF-beta Receptor Complex);R-HSA-194…	DOID:12704(ataxia telangiectasia);DOID:1272(telangiectasis)	IPR004843(Calcineurin-like phosphoesterase domain, ApaH type);IPR029052(Metallo-dependent phosphatase-like);IPR006186(Serine/threonine-specific protein phosphatase/bis(5-nucleosyl)-tetraphosphatase);IPR031675(Serine-threonine protein phosphatase, N-terminal)	cytosol
O95707	POP4	GO:0030681(multimeric ribonuclease P complex);GO:0005730(nucleolus);GO:0005654(nucleoplasm);GO:0000172(ribonuclease MRP complex);GO:0030677(ribonuclease P complex);GO:0004526(ribonuclease P activity);GO:0033204(ribonuclease P RNA binding);GO:0006364(rRNA processing);GO:0001682(tRNA 5'-leader removal)	03008(Ribosome biogenesis in eukaryotes)	R-HSA-6784531(tRNA processing in the nucleus);R-HSA-72306(tRNA processing);R-HSA-8953854(Metabolism of RNA)	-	IPR016848(Ribonuclease P/MRP subunit Rpp29);IPR002730(Ribonuclease P protein subunit Rpp29/RNP1);IPR023534(Rof/RNase P-like);IPR036980(Ribonuclease P/MRP subunit Rpp29 superfamily)	cytosol
P99999	CYCS	GO:0043293(apoptosome);GO:0005829(cytosol);GO:0005743(mitochondrial inner membrane);GO:0005758(mitochondrial intermembrane space);GO:0005739(mitochondrion);GO:0005634(nucleus);GO:0070469(respirasome);GO:0009055(electron transfer activity);GO:0020037(heme binding);GO:0046872(metal ion binding);GO:0097202(activation of cysteine-type endopeptidase activity);GO:0008635(activation of cysteine-type end…	00190(Oxidative phosphorylation);01100(Metabolic pathways);01524(Platinum drug resistance);04115(p53 signaling pathway);04210(Apoptosis);04215(Apoptosis);04932(Non-alcoholic fatty liver disease);05010(Alzheimer disease);05012(Parkinson disease);05014(Amyotrophic lateral sclerosis);05016(Huntington disease);05017(Spinocerebellar ataxia);05020(Prion disease);05022(Pathways of neurodegeneration);051…	R-HSA-109581(Apoptosis);R-HSA-109581(Apoptosis);R-HSA-109606(Intrinsic Pathway for Apoptosis);R-HSA-109606(Intrinsic Pathway for Apoptosis);R-HSA-111457(Release of apoptotic factors from the mitochondria);R-HSA-111458(Formation of apoptosome);R-HSA-111458(Formation of apoptosome);R-HSA-111459(Activation of caspases through apoptosome-mediated cleavage);R-HSA-111461(Cytochrome c-mediated apoptotic…	DOID:1588(thrombocytopenia);DOID:162(cancer);DOID:9351(diabetes mellitus)	IPR009056(Cytochrome c-like domain);IPR002327(Cytochrome c, class IA/ IB);IPR036909(Cytochrome c-like domain superfamily)	mitochondria
Q96CV9	OPTN	GO:0005776(autophagosome);GO:0005737(cytoplasm);GO:0005829(cytosol);GO:0005794(Golgi apparatus);GO:0000139(Golgi membrane);GO:0005654(nucleoplasm);GO:0005634(nucleus);GO:0048471(perinuclear region of cytoplasm);GO:0055038(recycling endosome membrane);GO:0005802(trans-Golgi network);GO:0042802(identical protein binding);GO:0070530(K63-linked polyubiquitin modification-dependent protein binding);GO…	04137(Mitophagy);04140(Autophagy);05014(Amyotrophic lateral sclerosis);05022(Pathways of neurodegeneration)	R-HSA-162582(Signal Transduction);R-HSA-1640170(Cell Cycle);R-HSA-199991(Membrane Trafficking);R-HSA-2565942(Regulation of PLK1 Activity at G2/M Transition);R-HSA-453274(Mitotic G2-G2/M phases);R-HSA-5357786(TNFR1-induced proapoptotic signaling);R-HSA-5357905(Regulation of TNFR1 signaling);R-HSA-5357956(TNFR1-induced NF-kappa-B signaling pathway);R-HSA-5653656(Vesicle-mediated transport);R-HSA-69…	DOID:1067(open-angle glaucoma);DOID:1070(primary open angle glaucoma);DOID:10763(hypertension);DOID:13544(low tension glaucoma);DOID:1686(glaucoma);DOID:230(lateral sclerosis);DOID:332(amyotrophic lateral sclerosis);DOID:3443(mammary Paget's disease);DOID:5408(Paget's disease of bone);DOID:5614(eye disease);DOID:9282(ocular hypertension);DOID:4(disease)	IPR021063(NF-kappa-B essential modulator NEMO, N-terminal);IPR034735(NEMO, Zinc finger);IPR032419(NF-kappa-B essential modulator NEMO, CC2-LZ domain)	cytosol
P08195	SLC3A2	GO:1990184(amino acid transport complex);GO:0070161(anchoring junction);GO:0016324(apical plasma membrane);GO:0044225(apical pole of neuron);GO:0009925(basal plasma membrane);GO:0016323(basolateral plasma membrane);GO:0009986(cell surface);GO:0070062(extracellular exosome);GO:0005765(lysosomal membrane);GO:0042470(melanosome);GO:0016020(membrane);GO:0005654(nucleoplasm);GO:0005886(plasma membrane…	04150(mTOR signaling pathway);04216(Ferroptosis);04974(Protein digestion and absorption)	R-HSA-109582(Hemostasis);R-HSA-1430728(Metabolism);R-HSA-1643685(Disease);R-HSA-202733(Cell surface interactions at the vascular wall);R-HSA-210991(Basigin interactions);R-HSA-352230(Amino acid transport across the plasma membrane);R-HSA-382551(Transport of small molecules);R-HSA-425393(Transport of inorganic cations/anions and amino acids/oligopeptides);R-HSA-425407(SLC-mediated transmembrane tr…	DOID:127(leiomyoma);DOID:162(cancer);DOID:3113(papillary carcinoma);DOID:4(disease)	IPR042280(4F2 cell-surface antigen heavy chain);IPR013780(Glycosyl hydrolase, all-beta);IPR006047(Glycosyl hydrolase, family 13, catalytic domain);IPR017853(Glycoside hydrolase superfamily);IPR031984(Solute carrier family 3 member 2, N-terminal domain)	endoplasmic reticulum
P50453	SERPINB9	GO:0062023(collagen-containing extracellular matrix);GO:0005737(cytoplasm);GO:0005829(cytosol);GO:0070062(extracellular exosome);GO:0005615(extracellular space);GO:0005794(Golgi apparatus);GO:0016020(membrane);GO:0005654(nucleoplasm);GO:0005634(nucleus);GO:0043027(cysteine-type endopeptidase inhibitor activity involved in apoptotic process);GO:0002020(protease binding);GO:0004867(serine-type endo…	05146(Amoebiasis)	-	DOID:1909(melanoma);DOID:3908(lung non-small cell carcinoma)	IPR042185(Serpin superfamily, domain 2);IPR023796(Serpin domain);IPR036186(Serpin superfamily);IPR000240(Serpin B9/maspin);IPR023795(Serpin, conserved site);IPR000215(Serpin family);IPR042178(Serpin superfamily, domain 1)	extracellular
Q7L273	KCTD9	GO:0097602(cullin family protein binding);GO:0042802(identical protein binding);GO:0043621(protein self-association);GO:0035556(intracellular signal transduction);GO:0051260(protein homooligomerization);GO:0016567(protein ubiquitination)	-	-	DOID:1884(viral hepatitis);DOID:2043(hepatitis B);DOID:2237(hepatitis)	IPR021789(KHA domain);IPR003131(Potassium channel tetramerisation-type BTB domain);IPR011333(SKP1/BTB/POZ domain superfamily);IPR001646(Pentapeptide repeat);IPR036572(Doublecortin domain superfamily);IPR000210(BTB/POZ domain)	mitochondria
Q86X10	RALGAPB	GO:0005096(GTPase activator activity);GO:0046982(protein heterodimerization activity);GO:0090630(activation of GTPase activity);GO:0051056(regulation of small GTPase mediated signal transduction)	04014(Ras signaling pathway)	R-HSA-1445148(Translocation of SLC2A4 (GLUT4) to the plasma membrane);R-HSA-199991(Membrane Trafficking);R-HSA-5653656(Vesicle-mediated transport)	-	IPR035974(Rap/Ran-GAP superfamily);IPR039930(Ral GTPase-activating protein subunit beta);IPR046859(Ral GTPase-activating protein subunit alpha/beta, N-terminal domain);IPR000331(Rap/Ran-GAP domain)	cytosol
P31930	UQCRC1	GO:0005743(mitochondrial inner membrane);GO:0005746(mitochondrial respirasome);GO:0005750(mitochondrial respiratory chain complex III);GO:0005739(mitochondrion);GO:0046872(metal ion binding);GO:0044877(protein-containing complex binding);GO:0008121(ubiquinol-cytochrome-c reductase activity);GO:0031625(ubiquitin protein ligase binding);GO:0009060(aerobic respiration);GO:0045333(cellular respiratio…	00190(Oxidative phosphorylation);01100(Metabolic pathways);04260(Cardiac muscle contraction);04714(Thermogenesis);04932(Non-alcoholic fatty liver disease);05010(Alzheimer disease);05012(Parkinson disease);05014(Amyotrophic lateral sclerosis);05016(Huntington disease);05020(Prion disease);05022(Pathways of neurodegeneration);05208(Chemical carcinogenesis);05415(Diabetic cardiomyopathy)	R-HSA-1428517(The citric acid (TCA) cycle and respiratory electron transport);R-HSA-1430728(Metabolism);R-HSA-163200(Respiratory electron transport, ATP synthesis by chemiosmotic coupling, and heat production by uncoupling proteins.);R-HSA-611105(Respiratory electron transport)	-	IPR011249(Metalloenzyme, LuxS/M16 peptidase-like);IPR011765(Peptidase M16, N-terminal);IPR007863(Peptidase M16, C-terminal)	mitochondria
Q14232	EIF2B1	GO:0005737(cytoplasm);GO:0005829(cytosol);GO:0005851(eukaryotic translation initiation factor 2B complex);GO:0016020(membrane);GO:0005886(plasma membrane);GO:0042802(identical protein binding);GO:0003743(translation initiation factor activity);GO:0014003(oligodendrocyte development);GO:0009749(response to glucose);GO:0009408(response to heat);GO:0043434(response to peptide hormone);GO:0050852(T c…	05168(Herpes simplex virus 1 infection)	R-HSA-392499(Metabolism of proteins);R-HSA-72613(Eukaryotic Translation Initiation);R-HSA-72731(Recycling of eIF2:GDP);R-HSA-72737(Cap-dependent Translation Initiation);R-HSA-72766(Translation)	-	IPR000649(Initiation factor 2B-related);IPR037171(NagB/RpiA transferase-like);IPR042529(Initiation factor 2B-like, C-terminal);IPR042528(Translation initiation factor eIF-2B subunit alpha, N-terminal)	cytosol
Q9NX62	BPNT2	GO:0005829(cytosol);GO:0012505(endomembrane system);GO:0005794(Golgi apparatus);GO:0005796(Golgi lumen);GO:0016020(membrane);GO:0016604(nuclear body);GO:0005654(nucleoplasm);GO:0032588(trans-Golgi network membrane);GO:0008441(3'(2'),5'-bisphosphate nucleotidase activity);GO:0097657(3',5'-nucleotide bisphosphate phosphatase activity);GO:0008254(3'-nucleotidase activity);GO:0046872(metal ion bindin…	00920(Sulfur metabolism);01100(Metabolic pathways);04070(Phosphatidylinositol signaling system)	R-HSA-1430728(Metabolism);R-HSA-156580(Phase II - Conjugation of compounds);R-HSA-156584(Cytosolic sulfonation of small molecules);R-HSA-211859(Biological oxidations)	-	IPR000760(Inositol monophosphatase-like);IPR020550(Inositol monophosphatase, conserved site)	endoplasmic reticulum
Q9NZN4	EHD2	GO:0005901(caveola);GO:0005737(cytoplasm);GO:0005829(cytosol);GO:0005769(early endosome);GO:0030139(endocytic vesicle);GO:0010008(endosome membrane);GO:0070062(extracellular exosome);GO:0019898(extrinsic component of membrane);GO:0045171(intercellular bridge);GO:0015630(microtubule cytoskeleton);GO:0005634(nucleus);GO:0048471(perinuclear region of cytoplasm);GO:0005886(plasma membrane);GO:0055038…	04144(Endocytosis)	R-HSA-109582(Hemostasis);R-HSA-983231(Factors involved in megakaryocyte development and platelet production)	-	IPR040990(Domain of unknown function DUF5600);IPR027417(P-loop containing nucleoside triphosphate hydrolase);IPR000261(EH domain);IPR031692(EH domain-containing protein, N-terminal);IPR011992(EF-hand domain pair);IPR002048(EF-hand domain);IPR030381(Dynamin-type guanine nucleotide-binding (G) domain);IPR018247(EF-Hand 1, calcium-binding site);IPR045063(Dynamin, N-terminal)	cytosol
P40939	HADHA	GO:0016507(mitochondrial fatty acid beta-oxidation multienzyme complex);GO:0005743(mitochondrial inner membrane);GO:0042645(mitochondrial nucleoid);GO:0005739(mitochondrion);GO:0003857(3-hydroxyacyl-CoA dehydrogenase activity);GO:0003985(acetyl-CoA C-acetyltransferase activity);GO:0004300(enoyl-CoA hydratase activity);GO:0000062(fatty-acyl-CoA binding);GO:0016509(long-chain-3-hydroxyacyl-CoA dehy…	00062(Fatty acid elongation);00071(Fatty acid degradation);00280(Valine, leucine and isoleucine degradation);00310(Lysine degradation);00380(Tryptophan metabolism);00410(beta-Alanine metabolism);00640(Propanoate metabolism);00650(Butanoate metabolism);01100(Metabolic pathways);01212(Fatty acid metabolism)	R-HSA-1430728(Metabolism);R-HSA-1482798(Acyl chain remodeling of CL);R-HSA-1483206(Glycerophospholipid biosynthesis);R-HSA-1483257(Phospholipid metabolism);R-HSA-556833(Metabolism of lipids);R-HSA-77285(Beta oxidation of myristoyl-CoA to lauroyl-CoA);R-HSA-77286(mitochondrial fatty acid beta-oxidation of saturated fatty acids);R-HSA-77288(mitochondrial fatty acid beta-oxidation of unsaturated fat…	DOID:13133(HELLP syndrome);DOID:225(syndrome);DOID:9452(fatty liver disease)	IPR006176(3-hydroxyacyl-CoA dehydrogenase, NAD binding);IPR006180(3-hydroxyacyl-CoA dehydrogenase, conserved site);IPR008927(6-phosphogluconate dehydrogenase-like, C-terminal domain superfamily);IPR018376(Enoyl-CoA hydratase/isomerase, conserved site);IPR036291(NAD(P)-binding domain superfamily);IPR012803(Fatty acid oxidation complex, alpha subunit, mitochondrial);IPR001753(Enoyl-CoA hydratase/is…	mitochondria
Q9UEW8	STK39	GO:0016324(apical plasma membrane);GO:0016323(basolateral plasma membrane);GO:0044297(cell body);GO:0005938(cell cortex);GO:0005737(cytoplasm);GO:0005856(cytoskeleton);GO:0005829(cytosol);GO:0043231(intracellular membrane-bounded organelle);GO:0005654(nucleoplasm);GO:0005524(ATP binding);GO:0016301(kinase activity);GO:0019901(protein kinase binding);GO:0106310(protein serine kinase activity);GO:0…	-	-	DOID:10763(hypertension);DOID:10825(essential hypertension);DOID:12849(autistic disorder);DOID:162(cancer)	IPR000719(Protein kinase domain);IPR024678(Serine/threonine-protein kinase OSR1/WNK, CCT domain);IPR011009(Protein kinase-like domain superfamily);IPR017441(Protein kinase, ATP binding site)	cytosol
O75027	ABCB7	GO:0005743(mitochondrial inner membrane);GO:0005739(mitochondrion);GO:0140481(ABC-type iron-sulfur cluster transporter activity);GO:0005524(ATP binding);GO:0016887(ATP hydrolysis activity);GO:0042626(ATPase-coupled transmembrane transporter activity);GO:0015232(heme transmembrane transporter activity);GO:0042803(protein homodimerization activity);GO:0006879(intracellular iron ion homeostasis);GO:…	02010(ABC transporters)	R-HSA-1369007(Mitochondrial ABC transporters);R-HSA-1430728(Metabolism);R-HSA-2564830(Cytosolic iron-sulfur cluster assembly);R-HSA-382551(Transport of small molecules);R-HSA-382556(ABC-family proteins mediated transport)	DOID:2355(anemia)	IPR036640(ABC transporter type 1, transmembrane domain superfamily);IPR039421(Type 1 protein exporter);IPR003439(ABC transporter-like, ATP-binding domain);IPR027417(P-loop containing nucleoside triphosphate hydrolase);IPR011527(ABC transporter type 1, transmembrane domain);IPR017871(ABC transporter-like, conserved site);IPR003593(AAA+ ATPase domain)	plasma membrane
P36871	PGM1	GO:0005737(cytoplasm);GO:0005829(cytosol);GO:0070062(extracellular exosome);GO:0005576(extracellular region);GO:1904813(ficolin-1-rich granule lumen);GO:1904724(tertiary granule lumen);GO:0000287(magnesium ion binding);GO:0004614(phosphoglucomutase activity);GO:0005975(carbohydrate metabolic process);GO:0006094(gluconeogenesis);GO:0006006(glucose metabolic process);GO:0006096(glycolytic process)	00010(Glycolysis / Gluconeogenesis);00030(Pentose phosphate pathway);00052(Galactose metabolism);00230(Purine metabolism);00500(Starch and sucrose metabolism);00520(Amino sugar and nucleotide sugar metabolism);01100(Metabolic pathways);01250(Biosynthesis of nucleotide sugars)	R-HSA-1430728(Metabolism);R-HSA-1643685(Disease);R-HSA-168249(Innate Immune System);R-HSA-168256(Immune System);R-HSA-3322077(Glycogen synthesis);R-HSA-3781865(Diseases of glycosylation);R-HSA-5609974(Defective PGM1 causes PGM1-CDG);R-HSA-5609975(Diseases associated with glycosylation precursor biosynthesis);R-HSA-5668914(Diseases of metabolism);R-HSA-6798695(Neutrophil degranulation);R-HSA-70221…	DOID:10952(nephritis);DOID:12930(dilated cardiomyopathy);DOID:399(tuberculosis)	IPR016055(Alpha-D-phosphohexomutase, alpha/beta/alpha I/II/III);IPR005846(Alpha-D-phosphohexomutase, alpha/beta/alpha domain III);IPR005841(Alpha-D-phosphohexomutase superfamily);IPR045244(Phosphoglucomutase);IPR036900(Alpha-D-phosphohexomutase, C-terminal domain superfamily);IPR005844(Alpha-D-phosphohexomutase, alpha/beta/alpha domain I);IPR016066(Alpha-D-phosphohexomutase, conserved site);IPR00…	cytosol
O94788	ALDH1A2	GO:0005737(cytoplasm);GO:0005829(cytosol);GO:0048471(perinuclear region of cytoplasm);GO:0004028(3-chloroallyl aldehyde dehydrogenase activity);GO:0004029(aldehyde dehydrogenase (NAD+) activity);GO:0016918(retinal binding);GO:0001758(retinal dehydrogenase activity);GO:0042904(9-cis-retinoic acid biosynthetic process);GO:0001568(blood vessel development);GO:0048738(cardiac muscle tissue developmen…	00830(Retinol metabolism);01100(Metabolic pathways)	R-HSA-162582(Signal Transduction);R-HSA-5362517(Signaling by Retinoic Acid);R-HSA-5365859(RA biosynthesis pathway);R-HSA-9006931(Signaling by Nuclear Receptors)	DOID:114(heart disease);DOID:162(cancer);DOID:5419(schizophrenia);DOID:6419(tetralogy of Fallot)	IPR015590(Aldehyde dehydrogenase domain);IPR016162(Aldehyde dehydrogenase, N-terminal);IPR016160(Aldehyde dehydrogenase, cysteine active site);IPR016161(Aldehyde/histidinol dehydrogenase);IPR016163(Aldehyde dehydrogenase, C-terminal);IPR029510(Aldehyde dehydrogenase, glutamic acid active site)	cytosol
Q9NX24	NHP2	GO:0072589(box H/ACA scaRNP complex);GO:0031429(box H/ACA snoRNP complex);GO:0090661(box H/ACA telomerase RNP complex);GO:0000781(chromosome, telomeric region);GO:0005654(nucleoplasm);GO:0005732(sno(s)RNA-containing ribonucleoprotein complex);GO:0005697(telomerase holoenzyme complex);GO:0034513(box H/ACA snoRNA binding);GO:0003730(mRNA 3'-UTR binding);GO:0003723(RNA binding);GO:0070034(telomerase…	03008(Ribosome biogenesis in eukaryotes)	R-HSA-157579(Telomere Maintenance);R-HSA-1640170(Cell Cycle);R-HSA-171319(Telomere Extension By Telomerase);R-HSA-180786(Extension of Telomeres);R-HSA-6790901(rRNA modification in the nucleus and cytosol);R-HSA-72312(rRNA processing);R-HSA-73886(Chromosome Maintenance);R-HSA-8868773(rRNA processing in the nucleus and cytosol);R-HSA-8953854(Metabolism of RNA)	DOID:162(cancer)	IPR029064(50S ribosomal protein L30e-like);IPR004038(Ribosomal protein L7Ae/L30e/S12e/Gadd45);IPR018492(Ribosomal protein L7Ae/L8/Nhp2 family);IPR002415(H/ACA ribonucleoprotein complex, subunit Nhp2-like)	cytosol
Q9UBT2	UBA2	GO:0005737(cytoplasm);GO:0005654(nucleoplasm);GO:0031510(SUMO activating enzyme complex);GO:0005524(ATP binding);GO:0000287(magnesium ion binding);GO:0046982(protein heterodimerization activity);GO:0044388(small protein activating enzyme binding);GO:0019948(SUMO activating enzyme activity);GO:0032183(SUMO binding);GO:0016740(transferase activity);GO:0044390(ubiquitin-like protein conjugating enzy…	04120(Ubiquitin mediated proteolysis)	R-HSA-2990846(SUMOylation);R-HSA-2990846(SUMOylation);R-HSA-3065676(SUMO is conjugated to E1 (UBA2:SAE1));R-HSA-3065676(SUMO is conjugated to E1 (UBA2:SAE1));R-HSA-3065678(SUMO is transferred from E1 to E2 (UBE2I, UBC9));R-HSA-3065678(SUMO is transferred from E1 to E2 (UBE2I, UBC9));R-HSA-3215018(Processing and activation of SUMO);R-HSA-3215018(Processing and activation of SUMO);R-HSA-392499(Meta…	-	IPR018074(Ubiquitin-activating enzyme E1, conserved site);IPR032426(SUMO-activating enzyme subunit 2, C-terminal domain);IPR035985(Ubiquitin-activating enzyme);IPR033127(Ubiquitin-activating enzyme E1, Cys active site);IPR030661(SUMO-activating enzyme subunit Uba2);IPR045886(ThiF/MoeB/HesA family);IPR000594(THIF-type NAD/FAD binding fold);IPR042449(Ubiquitin-activating enzyme E1, inactive adenyla…	plasma membrane
Q9ULC0	EMCN	GO:0005576(extracellular region);GO:0005886(plasma membrane);GO:0061484(hematopoietic stem cell homeostasis)	-	-	-	IPR010740(Endomucin)	extracellular
Q9HC35	EML4	GO:0005737(cytoplasm);GO:0005829(cytosol);GO:0016020(membrane);GO:0005874(microtubule);GO:0015630(microtubule cytoskeleton);GO:0005815(microtubule organizing center);GO:0030496(midbody);GO:0072686(mitotic spindle);GO:0043014(alpha-tubulin binding);GO:0048487(beta-tubulin binding);GO:0008017(microtubule binding);GO:0043621(protein self-association);GO:0008608(attachment of spindle microtubules to …	05200(Pathways in cancer);05223(Non-small cell lung cancer);05235(PD-L1 expression and PD-1 checkpoint pathway in cancer)	R-HSA-1640170(Cell Cycle);R-HSA-1643685(Disease);R-HSA-5663202(Diseases of signal transduction by growth factor receptors and second messengers);R-HSA-68877(Mitotic Prometaphase);R-HSA-68886(M Phase);R-HSA-69278(Cell Cycle, Mitotic);R-HSA-9648025(EML4 and NUDC in mitotic spindle formation);R-HSA-9700206(Signaling by ALK in cancer);R-HSA-9700645(ALK mutants bind TKIs);R-HSA-9725370(Signaling by AL…	DOID:162(cancer);DOID:3908(lung non-small cell carcinoma)	IPR001680(WD40 repeat);IPR005108(HELP);IPR015943(WD40/YVTN repeat-like-containing domain superfamily);IPR036322(WD40-repeat-containing domain superfamily);IPR011047(Quinoprotein alcohol dehydrogenase-like superfamily)	plasma membrane
Q9NZN3	EHD3	GO:0020018(ciliary pocket membrane);GO:0005737(cytoplasm);GO:0005829(cytosol);GO:0005769(early endosome);GO:0030139(endocytic vesicle);GO:0010008(endosome membrane);GO:0005925(focal adhesion);GO:0005634(nucleus);GO:0048471(perinuclear region of cytoplasm);GO:0005886(plasma membrane);GO:0055038(recycling endosome membrane);GO:0005524(ATP binding);GO:0005509(calcium ion binding);GO:0005525(GTP bind…	04144(Endocytosis)	R-HSA-109582(Hemostasis);R-HSA-983231(Factors involved in megakaryocyte development and platelet production)	-	IPR000261(EH domain);IPR031692(EH domain-containing protein, N-terminal);IPR030381(Dynamin-type guanine nucleotide-binding (G) domain);IPR027417(P-loop containing nucleoside triphosphate hydrolase);IPR018247(EF-Hand 1, calcium-binding site);IPR040990(Domain of unknown function DUF5600);IPR002048(EF-hand domain);IPR011992(EF-hand domain pair);IPR045063(Dynamin, N-terminal)	cytosol
O43772	SLC25A20	GO:0005829(cytosol);GO:0005740(mitochondrial envelope);GO:0005743(mitochondrial inner membrane);GO:0005739(mitochondrion);GO:0015227(acyl carnitine transmembrane transporter activity);GO:0006853(carnitine shuttle);GO:1902603(carnitine transmembrane transport);GO:0001701(in utero embryonic development);GO:0006839(mitochondrial transport)	04714(Thermogenesis)	R-HSA-1430728(Metabolism);R-HSA-200425(Carnitine metabolism);R-HSA-556833(Metabolism of lipids);R-HSA-8978868(Fatty acid metabolism)	-	IPR018108(Mitochondrial substrate/solute carrier);IPR023395(Mitochondrial carrier domain superfamily)	plasma membrane
Q12805	EFEMP1	GO:0062023(collagen-containing extracellular matrix);GO:0070062(extracellular exosome);GO:0031012(extracellular matrix);GO:0005576(extracellular region);GO:0005615(extracellular space);GO:0005509(calcium ion binding);GO:0005006(epidermal growth factor receptor activity);GO:0005154(epidermal growth factor receptor binding);GO:0008083(growth factor activity);GO:0043010(camera-type eye development);…	-	R-HSA-1474244(Extracellular matrix organization);R-HSA-1474244(Extracellular matrix organization);R-HSA-1566948(Elastic fibre formation);R-HSA-1566948(Elastic fibre formation);R-HSA-2129379(Molecules associated with elastic fibres);R-HSA-2129379(Molecules associated with elastic fibres)	DOID:10871(age related macular degeneration);DOID:162(cancer);DOID:3905(lung carcinoma);DOID:3908(lung non-small cell carcinoma);DOID:4074(pancreatic adenocarcinoma);DOID:4448(macular degeneration);DOID:684(hepatocellular carcinoma)	IPR018097(EGF-like calcium-binding, conserved site);IPR000742(EGF-like domain);IPR000152(EGF-type aspartate/asparagine hydroxylation site);IPR001881(EGF-like calcium-binding domain);IPR009030(Growth factor receptor cysteine-rich domain superfamily);IPR026823(Complement Clr-like EGF domain)	extracellular
Q9H223	EHD4	GO:0005737(cytoplasm);GO:0005769(early endosome);GO:0031901(early endosome membrane);GO:0030139(endocytic vesicle);GO:0005783(endoplasmic reticulum);GO:0070062(extracellular exosome);GO:0016020(membrane);GO:0005634(nucleus);GO:0048471(perinuclear region of cytoplasm);GO:0005886(plasma membrane);GO:0055038(recycling endosome membrane);GO:0005524(ATP binding);GO:0045296(cadherin binding);GO:0005509…	04144(Endocytosis)	-	-	IPR011992(EF-hand domain pair);IPR000261(EH domain);IPR027417(P-loop containing nucleoside triphosphate hydrolase);IPR002048(EF-hand domain);IPR030381(Dynamin-type guanine nucleotide-binding (G) domain);IPR045063(Dynamin, N-terminal);IPR040990(Domain of unknown function DUF5600);IPR031692(EH domain-containing protein, N-terminal);IPR018247(EF-Hand 1, calcium-binding site)	cytosol
P62263	RPS14	GO:0005737(cytoplasm);GO:0005829(cytosol);GO:0022626(cytosolic ribosome);GO:0022627(cytosolic small ribosomal subunit);GO:0070062(extracellular exosome);GO:0005925(focal adhesion);GO:0016020(membrane);GO:0005730(nucleolus);GO:0005654(nucleoplasm);GO:0014069(postsynaptic density);GO:0032040(small-subunit processome);GO:0048027(mRNA 5'-UTR binding);GO:0003723(RNA binding);GO:0070181(small ribosomal…	03010(Ribosome);05171(Coronavirus disease)	R-HSA-1266738(Developmental Biology);R-HSA-1430728(Metabolism);R-HSA-156827(L13a-mediated translational silencing of Ceruloplasmin expression);R-HSA-156842(Eukaryotic Translation Elongation);R-HSA-156902(Peptide chain elongation);R-HSA-1643685(Disease);R-HSA-168255(Influenza Infection);R-HSA-168273(Influenza Viral RNA Transcription and Replication);R-HSA-1799339(SRP-dependent cotranslational prot…	DOID:225(syndrome)	IPR001971(Ribosomal protein S11);IPR018102(Ribosomal S11, conserved site);IPR036967(Ribosomal protein S11 superfamily)	cytosol
Q8NFQ8	TOR1AIP2	GO:0005783(endoplasmic reticulum);GO:0005789(endoplasmic reticulum membrane);GO:0016020(membrane);GO:0031965(nuclear membrane);GO:0001671(ATPase activator activity);GO:0051117(ATPase binding);GO:0007029(endoplasmic reticulum organization);GO:0061024(membrane organization);GO:0032781(positive regulation of ATP-dependent activity);GO:0090435(protein localization to nuclear envelope)	-	-	DOID:543(dystonia)	IPR008662(Torsin-1A-interacting protein 1/2);IPR046753(Torsin-1A-interacting protein 1/2, AAA+ activator domain);IPR038599(LAP1C-like, C-terminal domain superfamily);IPR046754(Torsin-1A-interacting protein 1/2, N-terminal)	cytosol
Q96C90	PPP1R14B	GO:0005737(cytoplasm);GO:0004865(protein serine/threonine phosphatase inhibitor activity);GO:0045087(innate immune response);GO:0042325(regulation of phosphorylation)	-	-	-	IPR036658(CPI-17 superfamily);IPR008025(CPI-17)	cytosol
Q08AM6	VAC14	GO:0005829(cytosol);GO:0031901(early endosome membrane);GO:0005783(endoplasmic reticulum);GO:0010008(endosome membrane);GO:0000139(Golgi membrane);GO:0043231(intracellular membrane-bounded organelle);GO:0031902(late endosome membrane);GO:0070772(PAS complex);GO:0098830(presynaptic endosome);GO:0042802(identical protein binding);GO:0038023(signaling receptor activity);GO:0006661(phosphatidylinosit…	05166(Human T-cell leukemia virus 1 infection);05203(Viral carcinogenesis)	R-HSA-1430728(Metabolism);R-HSA-1430728(Metabolism);R-HSA-1483255(PI Metabolism);R-HSA-1483255(PI Metabolism);R-HSA-1483257(Phospholipid metabolism);R-HSA-1483257(Phospholipid metabolism);R-HSA-1660514(Synthesis of PIPs at the Golgi membrane);R-HSA-1660514(Synthesis of PIPs at the Golgi membrane);R-HSA-1660516(Synthesis of PIPs at the early endosome membrane);R-HSA-1660516(Synthesis of PIPs at th…	-	IPR011989(Armadillo-like helical);IPR026825(Vacuole morphology and inheritance protein 14);IPR021841(Vacuolar protein 14, C-terminal Fig4-binding domain);IPR016024(Armadillo-type fold)	cytosol
Q66K14	TBC1D9B	GO:0016020(membrane);GO:0005509(calcium ion binding);GO:0005096(GTPase activator activity);GO:0090630(activation of GTPase activity)	-	-	-	IPR004182(GRAM domain);IPR000195(Rab-GAP-TBC domain);IPR035969(Rab-GAP-TBC domain superfamily);IPR036017(TCB1D9/TCB1D9B, PH-GRAM domain 2);IPR036014(TCB1D9/TCB1D9B, PH-GRAM domain 1);IPR002048(EF-hand domain);IPR011992(EF-hand domain pair);IPR011993(PH-like domain superfamily)	cytosol
P43686	PSMC4	GO:0005829(cytosol);GO:0016020(membrane);GO:0005654(nucleoplasm);GO:0005634(nucleus);GO:0022624(proteasome accessory complex);GO:0000502(proteasome complex);GO:0008540(proteasome regulatory particle, base subcomplex);GO:0005524(ATP binding);GO:0016887(ATP hydrolysis activity);GO:0036402(proteasome-activating activity);GO:0001824(blastocyst development);GO:0043161(proteasome-mediated ubiquitin-dep…	03050(Proteasome);05010(Alzheimer disease);05012(Parkinson disease);05014(Amyotrophic lateral sclerosis);05016(Huntington disease);05017(Spinocerebellar ataxia);05020(Prion disease);05022(Pathways of neurodegeneration);05169(Epstein-Barr virus infection)	R-HSA-109581(Apoptosis);R-HSA-1168372(Downstream signaling events of B Cell Receptor (BCR));R-HSA-1169091(Activation of NF-kappaB in B cells);R-HSA-1234174(Cellular response to hypoxia);R-HSA-1234176(Oxygen-dependent proline hydroxylation of Hypoxia-inducible Factor Alpha);R-HSA-1236974(ER-Phagosome pathway);R-HSA-1236975(Antigen processing-Cross presentation);R-HSA-1236975(Antigen processing-Cro…	DOID:14330(Parkinson's disease)	IPR003593(AAA+ ATPase domain);IPR041569(AAA ATPase, AAA+ lid domain);IPR012340(Nucleic acid-binding, OB-fold);IPR003959(ATPase, AAA-type, core);IPR027417(P-loop containing nucleoside triphosphate hydrolase);IPR003960(ATPase, AAA-type, conserved site);IPR032501(Proteasomal ATPase OB C-terminal domain)	cytosol
Q16181	SEPTIN7	GO:0005930(axoneme);GO:0032153(cell division site);GO:0032154(cleavage furrow);GO:0005829(cytosol);GO:0070062(extracellular exosome);GO:0000776(kinetochore);GO:0015630(microtubule cytoskeleton);GO:0030496(midbody);GO:0097730(non-motile cilium);GO:0005634(nucleus);GO:0031105(septin complex);GO:0005940(septin ring);GO:0097227(sperm annulus);GO:0005819(spindle);GO:0001725(stress fiber);GO:0045296(ca…	05131(Shigellosis)	R-HSA-162582(Signal Transduction);R-HSA-5683057(MAPK family signaling cascades);R-HSA-5687128(MAPK6/MAPK4 signaling)	DOID:3963(thyroid gland carcinoma);DOID:3969(thyroid gland papillary carcinoma);DOID:5419(schizophrenia)	IPR027417(P-loop containing nucleoside triphosphate hydrolase);IPR030379(Septin-type guanine nucleotide-binding (G) domain);IPR016491(Septin);IPR008115(Septin 7)	cytosol
Q9UKX7	NUP50	GO:0005635(nuclear envelope);GO:0031965(nuclear membrane);GO:0005643(nuclear pore);GO:0005654(nucleoplasm);GO:0051028(mRNA transport);GO:0006913(nucleocytoplasmic transport);GO:0006606(protein import into nucleus)	03013(Nucleocytoplasmic transport);05014(Amyotrophic lateral sclerosis)	R-HSA-1169408(ISG15 antiviral mechanism);R-HSA-1169410(Antiviral mechanism by IFN-stimulated genes);R-HSA-1280215(Cytokine Signaling in Immune system);R-HSA-1430728(Metabolism);R-HSA-159227(Transport of the SLBP independent Mature mRNA);R-HSA-159230(Transport of the SLBP Dependant Mature mRNA);R-HSA-159231(Transport of Mature mRNA Derived from an Intronless Transcript);R-HSA-159234(Transport of M…	-	IPR015007(Nuclear pore complex, NUP2/50/61);IPR000156(Ran binding domain);IPR011993(PH-like domain superfamily);IPR045255(Ran binding protein RanBP1-like)	cytosol
P84090	ERH	GO:0034709(methylosome);GO:0030496(midbody);GO:0005634(nucleus);GO:0008327(methyl-CpG binding);GO:0003723(RNA binding);GO:0007049(cell cycle);GO:0006139(nucleobase-containing compound metabolic process);GO:0006213(pyrimidine nucleoside metabolic process)	-	-	-	IPR035912(Enhancer of rudimentary superfamily);IPR000781(Enhancer of rudimentary)	cytosol
O75165	DNAJC13	GO:0035577(azurophil granule membrane);GO:0005829(cytosol);GO:0031901(early endosome membrane);GO:0010008(endosome membrane);GO:0070062(extracellular exosome);GO:0043231(intracellular membrane-bounded organelle);GO:0005765(lysosomal membrane);GO:0016020(membrane);GO:0005886(plasma membrane);GO:0030667(secretory granule membrane);GO:0007032(endosome organization);GO:0001649(osteoblast differentiat…	-	R-HSA-168249(Innate Immune System);R-HSA-168256(Immune System);R-HSA-6798695(Neutrophil degranulation)	-	IPR011989(Armadillo-like helical);IPR016024(Armadillo-type fold);IPR025640(GYF domain 2);IPR001623(DnaJ domain);IPR045802(DnaJ homologue subfamily C, GRV2/DNAJC13, N-terminal domain);IPR036869(Chaperone J-domain superfamily);IPR035445(GYF-like domain superfamily);IPR044978(DnaJ homologue subfamily C, GRV2/DNAJC13)	plasma membrane
P03956	MMP1	GO:0031012(extracellular matrix);GO:0005576(extracellular region);GO:0004175(endopeptidase activity);GO:0004222(metalloendopeptidase activity);GO:0008233(peptidase activity);GO:0004252(serine-type endopeptidase activity);GO:0008270(zinc ion binding);GO:0071492(cellular response to UV-A);GO:0030574(collagen catabolic process);GO:0022617(extracellular matrix disassembly);GO:0030198(extracellular ma…	03320(PPAR signaling pathway);04657(IL-17 signaling pathway);04926(Relaxin signaling pathway);05171(Coronavirus disease);05200(Pathways in cancer);05219(Bladder cancer);05323(Rheumatoid arthritis);05417(Lipid and atherosclerosis)	R-HSA-109582(Hemostasis);R-HSA-1280215(Cytokine Signaling in Immune system);R-HSA-1442490(Collagen degradation);R-HSA-1442490(Collagen degradation);R-HSA-1474228(Degradation of the extracellular matrix);R-HSA-1474228(Degradation of the extracellular matrix);R-HSA-1474244(Extracellular matrix organization);R-HSA-1474244(Extracellular matrix organization);R-HSA-1592389(Activation of Matrix Metallop…	DOID:1019(osteomyelitis);DOID:10591(pre-eclampsia);DOID:1074(kidney failure);DOID:1115(sarcoma);DOID:11729(Lyme disease);DOID:11830(myopia);DOID:12365(malaria);DOID:12930(dilated cardiomyopathy);DOID:13378(Kawasaki disease);DOID:13641(exfoliation syndrome);DOID:14069(cerebral malaria);DOID:1612(breast cancer);DOID:162(cancer);DOID:1686(glaucoma);DOID:1749(squamous cell carcinoma);DOID:1909(melano…	IPR024079(Metallopeptidase, catalytic domain superfamily);IPR036365(PGBD-like superfamily);IPR021190(Peptidase M10A);IPR002477(Peptidoglycan binding-like);IPR018487(Hemopexin-like repeats);IPR018486(Hemopexin, conserved site);IPR021158(Peptidase M10A, cysteine switch, zinc binding site);IPR033739(Peptidase M10A, catalytic domain);IPR036375(Hemopexin-like domain superfamily);IPR000585(Hemopexin-li…	extracellular
Q9UBF6	RNF7	GO:0031466(Cul5-RING ubiquitin ligase complex);GO:0005737(cytoplasm);GO:0005829(cytosol);GO:0005654(nucleoplasm);GO:0005634(nucleus);GO:0005507(copper ion binding);GO:0097602(cullin family protein binding);GO:0061663(NEDD8 ligase activity);GO:0019788(NEDD8 transferase activity);GO:0061630(ubiquitin protein ligase activity);GO:0008270(zinc ion binding);GO:0043687(post-translational protein modific…	04120(Ubiquitin mediated proteolysis);05170(Human immunodeficiency virus 1 infection)	R-HSA-1280215(Cytokine Signaling in Immune system);R-HSA-1280215(Cytokine Signaling in Immune system);R-HSA-1280218(Adaptive Immune System);R-HSA-168256(Immune System);R-HSA-168256(Immune System);R-HSA-392499(Metabolism of proteins);R-HSA-597592(Post-translational protein modification);R-HSA-8951664(Neddylation);R-HSA-9674555(Signaling by CSF3 (G-CSF));R-HSA-9674555(Signaling by CSF3 (G-CSF));R-H…	DOID:162(cancer)	IPR024766(Zinc finger, RING-H2-type);IPR013083(Zinc finger, RING/FYVE/PHD-type);IPR001841(Zinc finger, RING-type)	extracellular
Q8IY17	PNPLA6	GO:0005829(cytosol);GO:0005783(endoplasmic reticulum);GO:0005789(endoplasmic reticulum membrane);GO:0016020(membrane);GO:0004622(lysophospholipase activity);GO:0102545(phosphatidyl phospholipase B activity);GO:0046475(glycerophospholipid catabolic process);GO:0046470(phosphatidylcholine metabolic process)	00564(Glycerophospholipid metabolism)	R-HSA-1430728(Metabolism);R-HSA-1483255(PI Metabolism);R-HSA-1483257(Phospholipid metabolism);R-HSA-556833(Metabolism of lipids);R-HSA-6814848(Glycerophospholipid catabolism)	DOID:231(motor neuron disease);DOID:769(neuroblastoma)	IPR001423(Lysophospholipase patatin, conserved site);IPR014710(RmlC-like jelly roll fold);IPR018490(Cyclic nucleotide-binding domain superfamily);IPR000595(Cyclic nucleotide-binding domain);IPR002641(Patatin-like phospholipase domain);IPR016035(Acyl transferase/acyl hydrolase/lysophospholipase)	plasma membrane
P04040	CAT	GO:0062151(catalase complex);GO:0005737(cytoplasm);GO:0005829(cytosol);GO:0005783(endoplasmic reticulum);GO:0070062(extracellular exosome);GO:0005576(extracellular region);GO:1904813(ficolin-1-rich granule lumen);GO:0005925(focal adhesion);GO:0005794(Golgi apparatus);GO:0043231(intracellular membrane-bounded organelle);GO:0005764(lysosome);GO:0016020(membrane);GO:0005758(mitochondrial intermembra…	00380(Tryptophan metabolism);00630(Glyoxylate and dicarboxylate metabolism);01100(Metabolic pathways);01200(Carbon metabolism);04068(FoxO signaling pathway);04146(Peroxisome);04211(Longevity regulating pathway);04213(Longevity regulating pathway);05014(Amyotrophic lateral sclerosis);05022(Pathways of neurodegeneration);05208(Chemical carcinogenesis)	R-HSA-168249(Innate Immune System);R-HSA-168256(Immune System);R-HSA-212436(Generic Transcription Pathway);R-HSA-2262752(Cellular responses to stress);R-HSA-3299685(Detoxification of Reactive Oxygen Species);R-HSA-6798695(Neutrophil degranulation);R-HSA-73857(RNA Polymerase II Transcription);R-HSA-74160(Gene expression (Transcription));R-HSA-8953897(Cellular responses to stimuli);R-HSA-9033241(Pe…	DOID:10320(asbestosis);DOID:10591(pre-eclampsia);DOID:10763(hypertension);DOID:10825(essential hypertension);DOID:11123(Henoch-Schoenlein purpura);DOID:12306(vitiligo);DOID:12318(granular corneal dystrophy);DOID:1555(urticaria);DOID:162(cancer);DOID:1909(melanoma);DOID:1936(atherosclerosis);DOID:2377(multiple sclerosis);DOID:3083(chronic obstructive pulmonary disease);DOID:3326(purpura);DOID:684(…	IPR040333(Catalase, clade 3);IPR010582(Catalase immune-responsive domain);IPR018028(Catalase, mono-functional, haem-containing);IPR011614(Catalase core domain);IPR024708(Catalase active site);IPR024711(Catalase, mono-functional, haem-containing, clades 1 and 3);IPR002226(Catalase haem-binding site);IPR020835(Catalase superfamily)	cytosol
P51636	CAV2	GO:0002080(acrosomal membrane);GO:0005901(caveola);GO:0002095(caveolar macromolecular signaling complex);GO:0031410(cytoplasmic vesicle);GO:0005925(focal adhesion);GO:0005794(Golgi apparatus);GO:0000139(Golgi membrane);GO:0045121(membrane raft);GO:0005634(nucleus);GO:0048471(perinuclear region of cytoplasm);GO:0005886(plasma membrane);GO:0044853(plasma membrane raft);GO:0032991(protein-containing…	04144(Endocytosis);04510(Focal adhesion);05020(Prion disease);05100(Bacterial invasion of epithelial cells);05205(Proteoglycans in cancer);05418(Fluid shear stress and atherosclerosis)	R-HSA-162582(Signal Transduction);R-HSA-8939211(ESR-mediated signaling);R-HSA-9006931(Signaling by Nuclear Receptors);R-HSA-9009391(Extra-nuclear estrogen signaling)	DOID:1067(open-angle glaucoma);DOID:1070(primary open angle glaucoma);DOID:12236(primary biliary cholangitis);DOID:162(cancer);DOID:1686(glaucoma);DOID:1749(squamous cell carcinoma);DOID:5082(liver cirrhosis);DOID:219(colon cancer);DOID:4(disease);DOID:6263(inflammatory breast carcinoma);DOID:3748(esophagus squamous cell carcinoma)	IPR001612(Caveolin);IPR018361(Caveolin, conserved site)	plasma membrane
O43633	CHMP2A	GO:1904930(amphisome membrane);GO:0000421(autophagosome membrane);GO:0005829(cytosol);GO:0000815(ESCRT III complex);GO:0070062(extracellular exosome);GO:0000776(kinetochore);GO:0005828(kinetochore microtubule);GO:0005765(lysosomal membrane);GO:0016020(membrane);GO:0030117(membrane coat);GO:0030496(midbody);GO:0005771(multivesicular body);GO:0032585(multivesicular body membrane);GO:0005635(nuclear…	04144(Endocytosis);04217(Necroptosis)	R-HSA-162587(HIV Life Cycle);R-HSA-162588(Budding and maturation of HIV virion);R-HSA-162599(Late Phase of HIV Life Cycle);R-HSA-162906(HIV Infection);R-HSA-1632852(Macroautophagy);R-HSA-1640170(Cell Cycle);R-HSA-1643685(Disease);R-HSA-1643685(Disease);R-HSA-199991(Membrane Trafficking);R-HSA-199992(trans-Golgi Network Vesicle Budding);R-HSA-2555396(Mitotic Metaphase and Anaphase);R-HSA-2995410(N…	-	IPR005024(Snf7 family)	cytosol
O60287	URB1	GO:0001650(fibrillar center);GO:0005730(nucleolus);GO:0003723(RNA binding);GO:0000466(maturation of 5.8S rRNA from tricistronic rRNA transcript (SSU-rRNA, 5.8S rRNA, LSU-rRNA));GO:0000463(maturation of LSU-rRNA from tricistronic rRNA transcript (SSU-rRNA, 5.8S rRNA, LSU-rRNA))	-	-	-	IPR039844(Nucleolar pre-ribosomal-associated protein 1);IPR032436(Nucleolar pre-ribosomal-associated protein 1, C-terminal domain);IPR021714(Nucleolar pre-ribosomal-associated protein 1, N-terminal);IPR016024(Armadillo-type fold)	plasma membrane
Q96JB2	COG3	GO:0005801(cis-Golgi network);GO:0005829(cytosol);GO:0005794(Golgi apparatus);GO:0032580(Golgi cisterna membrane);GO:0000139(Golgi membrane);GO:0017119(Golgi transport complex);GO:0005886(plasma membrane);GO:0032588(trans-Golgi network membrane);GO:0006888(endoplasmic reticulum to Golgi vesicle-mediated transport);GO:0070085(glycosylation);GO:0007030(Golgi organization);GO:0006891(intra-Golgi ves…	-	R-HSA-199977(ER to Golgi Anterograde Transport);R-HSA-199991(Membrane Trafficking);R-HSA-392499(Metabolism of proteins);R-HSA-446203(Asparagine N-linked glycosylation);R-HSA-5653656(Vesicle-mediated transport);R-HSA-597592(Post-translational protein modification);R-HSA-6807878(COPI-mediated anterograde transport);R-HSA-6811438(Intra-Golgi traffic);R-HSA-6811440(Retrograde transport at the Trans-G…	-	IPR007265(Conserved oligomeric Golgi complex, subunit 3)	cytosol
O60220	TIMM8A	GO:0005743(mitochondrial inner membrane);GO:0005758(mitochondrial intermembrane space);GO:0042719(mitochondrial intermembrane space protein transporter complex);GO:0005739(mitochondrion);GO:0042802(identical protein binding);GO:0046872(metal ion binding);GO:0007399(nervous system development);GO:0045039(protein insertion into mitochondrial inner membrane)	-	R-HSA-1268020(Mitochondrial protein import);R-HSA-9609507(Protein localization)	DOID:225(syndrome);DOID:543(dystonia)	IPR004217(Tim10-like);IPR035427(Tim10-like domain superfamily)	extracellular
P08729	KRT7	GO:0005737(cytoplasm);GO:0005829(cytosol);GO:0070062(extracellular exosome);GO:0005882(intermediate filament);GO:0045111(intermediate filament cytoskeleton);GO:0045095(keratin filament);GO:0005634(nucleus);GO:0030280(structural constituent of skin epidermis);GO:0031424(keratinization)	-	R-HSA-1266738(Developmental Biology);R-HSA-6805567(Keratinization);R-HSA-6809371(Formation of the cornified envelope)	DOID:162(cancer);DOID:1749(squamous cell carcinoma);DOID:1800(neuroendocrine carcinoma);DOID:234(colon adenocarcinoma);DOID:3443(mammary Paget's disease);DOID:3905(lung carcinoma);DOID:4450(renal cell carcinoma);DOID:4971(myelofibrosis);DOID:657(adenoma);DOID:6658(pulmonary large cell neuroendocrine carcinoma);DOID:4467(clear cell renal cell carcinoma);DOID:299(adenocarcinoma);DOID:1911(endoderma…	IPR003054(Keratin, type II);IPR018039(Intermediate filament protein, conserved site);IPR032444(Keratin type II head);IPR039008(Intermediate filament, rod domain)	mitochondria
Q96EC8	YIPF6	GO:0005801(cis-Golgi network);GO:0030134(COPII-coated ER to Golgi transport vesicle);GO:0005783(endoplasmic reticulum);GO:0005797(Golgi medial cisterna);GO:0000139(Golgi membrane);GO:0000138(Golgi trans cisterna);GO:0005802(trans-Golgi network);GO:0042802(identical protein binding);GO:0006888(endoplasmic reticulum to Golgi vesicle-mediated transport);GO:0060576(intestinal epithelial cell developm…	-	R-HSA-199991(Membrane Trafficking);R-HSA-199992(trans-Golgi Network Vesicle Budding);R-HSA-432722(Golgi Associated Vesicle Biogenesis);R-HSA-5653656(Vesicle-mediated transport)	-	IPR006977(Yip1 domain);IPR045231(Protein Yip1/4-like)	plasma membrane
O43149	ZZEF1	GO:0005509(calcium ion binding);GO:0140566(histone reader activity);GO:0070577(lysine-acetylated histone binding);GO:0035064(methylated histone binding);GO:0008270(zinc ion binding)	-	-	-	IPR000433(Zinc finger, ZZ-type);IPR043145(Zinc finger, ZZ-type superfamily);IPR041986(ZZEF1, zinc finger, ZZ-type);IPR047052(Zinc finger ZZ-type and EF-hand domain-containing protein 1, APC10/DOC1-like domain);IPR002048(EF-hand domain);IPR004939(APC10/DOC domain);IPR011992(EF-hand domain pair);IPR008979(Galactose-binding-like domain superfamily);IPR040099(Zinc finger ZZ-type and EF-hand domain-co…	plasma membrane
Q9Y6G5	COMMD10	GO:0005737(cytoplasm);GO:0005654(nucleoplasm)	-	R-HSA-392499(Metabolism of proteins);R-HSA-597592(Post-translational protein modification);R-HSA-8951664(Neddylation)	-	IPR017920(COMM domain);IPR037361(COMM domain-containing protein 10)	cytosol
O60927	PPP1R11	GO:0005737(cytoplasm);GO:0005634(nucleus);GO:0140678(molecular function inhibitor activity);GO:0008157(protein phosphatase 1 binding);GO:0004865(protein serine/threonine phosphatase inhibitor activity);GO:0061630(ubiquitin protein ligase activity);GO:0050830(defense response to Gram-positive bacterium);GO:0001818(negative regulation of cytokine production);GO:0032515(negative regulation of phosph…	-	-	-	IPR011107(Type 1 protein phosphatase inhibitor)	extracellular
O95671	ASMTL	GO:0005829(cytosol);GO:0036218(dTTP diphosphatase activity);GO:0047429(nucleoside triphosphate diphosphatase activity);GO:0008171(O-methyltransferase activity);GO:0036221(UTP diphosphatase activity);GO:0032259(methylation);GO:0009117(nucleotide metabolic process)	00240(Pyrimidine metabolism);01100(Metabolic pathways);01232(Nucleotide metabolism)	-	-	IPR031725(Acetylserotonin O-methyltransferase, dimerisation domain);IPR036390(Winged helix DNA-binding domain superfamily);IPR003697(Nucleoside triphosphate pyrophosphatase Maf-like protein);IPR036388(Winged helix-like DNA-binding domain superfamily);IPR016461(O-methyltransferase COMT-type);IPR001077(O-methyltransferase domain);IPR029001(Inosine triphosphate pyrophosphatase-like);IPR029063(S-aden…	mitochondria
P21333	FLNA	GO:0015629(actin cytoskeleton);GO:0032432(actin filament bundle);GO:0044295(axonal growth cone);GO:0005903(brush border);GO:0005938(cell cortex);GO:0005911(cell-cell junction);GO:0005737(cytoplasm);GO:0005829(cytosol);GO:0070062(extracellular exosome);GO:0005576(extracellular region);GO:0005925(focal adhesion);GO:1990779(glycoprotein Ib-IX-V complex);GO:0016020(membrane);GO:0031523(Myb complex);G…	04010(MAPK signaling pathway);04510(Focal adhesion);05132(Salmonella infection);05205(Proteoglycans in cancer)	R-HSA-109582(Hemostasis);R-HSA-114608(Platelet degranulation );R-HSA-1169410(Antiviral mechanism by IFN-stimulated genes);R-HSA-1280215(Cytokine Signaling in Immune system);R-HSA-1500931(Cell-Cell communication);R-HSA-162582(Signal Transduction);R-HSA-168256(Immune System);R-HSA-194315(Signaling by Rho GTPases);R-HSA-195258(RHO GTPase Effectors);R-HSA-430116(GP1b-IX-V activation signalling);R-HSA…	DOID:10283(prostate cancer);DOID:1059(intellectual disability);DOID:114(heart disease);DOID:11502(mitral valve insufficiency);DOID:13359(Ehlers-Danlos syndrome);DOID:1485(cystic fibrosis);DOID:1588(thrombocytopenia);DOID:162(cancer);DOID:1909(melanoma);DOID:225(syndrome);DOID:3498(pancreatic ductal adenocarcinoma);DOID:3878(NA);DOID:5683(hereditary breast ovarian cancer syndrome)	IPR014756(Immunoglobulin E-set);IPR044801(Filamin family);IPR017868(Filamin/ABP280 repeat-like);IPR001715(Calponin homology domain);IPR013783(Immunoglobulin-like fold);IPR001589(Actinin-type actin-binding domain, conserved site);IPR036872(CH domain superfamily);IPR001298(Filamin/ABP280 repeat)	cytosol
Q99470	SDF2	GO:0005783(endoplasmic reticulum);GO:0101031(protein folding chaperone complex);GO:0051787(misfolded protein binding);GO:0051085(chaperone cofactor-dependent protein refolding)	-	-	-	IPR016093(MIR motif);IPR036300(Mir domain superfamily)	extracellular
P49795	RGS19	GO:0005903(brush border);GO:0030136(clathrin-coated vesicle);GO:0005794(Golgi apparatus);GO:0016020(membrane);GO:0045121(membrane raft);GO:0005886(plasma membrane);GO:0001965(G-protein alpha-subunit binding);GO:0003924(GTPase activity);GO:0006914(autophagy);GO:0007186(G protein-coupled receptor signaling pathway);GO:0009968(negative regulation of signal transduction);GO:0045471(response to ethano…	-	R-HSA-162582(Signal Transduction);R-HSA-162582(Signal Transduction);R-HSA-372790(Signaling by GPCR);R-HSA-372790(Signaling by GPCR);R-HSA-388396(GPCR downstream signalling);R-HSA-388396(GPCR downstream signalling);R-HSA-416476(G alpha (q) signalling events);R-HSA-418594(G alpha (i) signalling events);R-HSA-418594(G alpha (i) signalling events);R-HSA-418597(G alpha (z) signalling events)	DOID:4(disease)	IPR024066(RGS, subdomain 1/3);IPR016137(RGS domain);IPR044926(RGS, subdomain 2);IPR036305(RGS domain superfamily)	cytosol
Q02790	FKBP4	GO:0044295(axonal growth cone);GO:0005737(cytoplasm);GO:0005829(cytosol);GO:0070062(extracellular exosome);GO:0005874(microtubule);GO:0005739(mitochondrion);GO:0043025(neuronal cell body);GO:0005654(nucleoplasm);GO:0048471(perinuclear region of cytoplasm);GO:0032991(protein-containing complex);GO:0005524(ATP binding);GO:0032767(copper-dependent protein binding);GO:0005528(FK506 binding);GO:000552…	04915(Estrogen signaling pathway)	R-HSA-162582(Signal Transduction);R-HSA-1643685(Disease);R-HSA-2262752(Cellular responses to stress);R-HSA-3371497(HSP90 chaperone cycle for steroid hormone receptors (SHR) in the presence of ligand);R-HSA-3371556(Cellular response to heat stress);R-HSA-3371568(Attenuation phase);R-HSA-3371571(HSF1-dependent transactivation);R-HSA-5663205(Infectious disease);R-HSA-8939211(ESR-mediated signaling);…	DOID:10892(hypospadias);DOID:162(cancer);DOID:612(primary immunodeficiency disease);DOID:684(hepatocellular carcinoma)	IPR046357(Peptidyl-prolyl cis-trans isomerase domain superfamily);IPR019734(Tetratricopeptide repeat);IPR013105(Tetratricopeptide repeat 2);IPR001440(Tetratricopeptide repeat 1);IPR011990(Tetratricopeptide-like helical domain superfamily);IPR001179(FKBP-type peptidyl-prolyl cis-trans isomerase domain)	cytosol
Q8IV20	LACC1	GO:0005783(endoplasmic reticulum);GO:0005634(nucleus);GO:0005777(peroxisome);GO:0046936(2'-deoxyadenosine deaminase activity);GO:0004000(adenosine deaminase activity);GO:0005507(copper ion binding);GO:0047975(guanosine phosphorylase activity);GO:0004731(purine-nucleoside phosphorylase activity);GO:0017061(S-methyl-5-thioadenosine phosphorylase activity);GO:0006954(inflammatory response);GO:004508…	00230(Purine metabolism);00270(Cysteine and methionine metabolism);01100(Metabolic pathways);01232(Nucleotide metabolism)	-	-	IPR003730(Multi-copper polyphenol oxidoreductase);IPR038371(Multi-copper polyphenol oxidoreductase superfamily);IPR011324(Cytotoxic necrotizing factor-like, catalytic)	cytosol
O95602	POLR1A	GO:0005694(chromosome);GO:0005654(nucleoplasm);GO:0005736(RNA polymerase I complex);GO:0003682(chromatin binding);GO:0003677(DNA binding);GO:0046872(metal ion binding);GO:0001054(RNA polymerase I activity);GO:1904750(negative regulation of protein localization to nucleolus)	03020(RNA polymerase)	R-HSA-212165(Epigenetic regulation of gene expression);R-HSA-212165(Epigenetic regulation of gene expression);R-HSA-427413(NoRC negatively regulates rRNA expression);R-HSA-5250913(Positive epigenetic regulation of rRNA expression);R-HSA-5250924(B-WICH complex positively regulates rRNA expression);R-HSA-5250941(Negative epigenetic regulation of rRNA expression);R-HSA-73762(RNA Polymerase I Transcr…	-	IPR045867(DNA-directed RNA polymerase, subunit beta-prime);IPR006592(RNA polymerase, N-terminal);IPR015699(DNA-directed RNA pol I, largest subunit, N-terminal domain);IPR007066(RNA polymerase Rpb1, domain 3);IPR047107(DNA-directed RNA pol I, largest subunit, C-terminal domain);IPR042102(RNA polymerase Rpb1, domain 3 superfamily);IPR007080(RNA polymerase Rpb1, domain 1);IPR044893(RNA polymerase Rp…	mitochondria
P48163	ME1	GO:0005737(cytoplasm);GO:0005829(cytosol);GO:0005739(mitochondrion);GO:0043531(ADP binding);GO:0009055(electron transfer activity);GO:0042802(identical protein binding);GO:0000287(magnesium ion binding);GO:0004471(malate dehydrogenase (decarboxylating) (NAD+) activity);GO:0004473(malate dehydrogenase (decarboxylating) (NADP+) activity);GO:0004470(malic enzyme activity);GO:0030145(manganese ion bi…	00620(Pyruvate metabolism);01100(Metabolic pathways);01200(Carbon metabolism);03320(PPAR signaling pathway)	R-HSA-1428517(The citric acid (TCA) cycle and respiratory electron transport);R-HSA-1430728(Metabolism);R-HSA-1989781(PPARA activates gene expression);R-HSA-2262752(Cellular responses to stress);R-HSA-400206(Regulation of lipid metabolism by PPARalpha);R-HSA-556833(Metabolism of lipids);R-HSA-70268(Pyruvate metabolism);R-HSA-71406(Pyruvate metabolism and Citric Acid (TCA) cycle);R-HSA-8953897(Cel…	DOID:4(disease)	IPR036291(NAD(P)-binding domain superfamily);IPR012302(Malic enzyme, NAD-binding);IPR001891(Malic oxidoreductase);IPR046346(Aminoacid dehydrogenase-like, N-terminal domain superfamily);IPR012301(Malic enzyme, N-terminal domain);IPR015884(Malic enzyme, conserved site);IPR037062(Malic enzyme, N-terminal domain superfamily)	cytosol
P69849	NOMO3	GO:0005789(endoplasmic reticulum membrane);GO:0160064(multi-pass translocon complex);GO:0030246(carbohydrate binding);GO:0043022(ribosome binding);GO:0160063(multi-pass transmembrane protein insertion into ER membrane);GO:1900108(negative regulation of nodal signaling pathway)	-	-	-	IPR013783(Immunoglobulin-like fold);IPR041033(Prealbumin-like fold domain);IPR013784(Carbohydrate-binding-like fold);IPR008969(Carboxypeptidase-like, regulatory domain superfamily)	extracellular
P04818	TYMS	GO:0005737(cytoplasm);GO:0005829(cytosol);GO:0005743(mitochondrial inner membrane);GO:0005759(mitochondrial matrix);GO:0005739(mitochondrion);GO:0005730(nucleolus);GO:0005634(nucleus);GO:0005542(folic acid binding);GO:0000900(mRNA regulatory element binding translation repressor activity);GO:0042803(protein homodimerization activity);GO:1990825(sequence-specific mRNA binding);GO:0004799(thymidyla…	00240(Pyrimidine metabolism);00670(One carbon pool by folate);01100(Metabolic pathways);01232(Nucleotide metabolism);01523(Antifolate resistance)	R-HSA-1430728(Metabolism);R-HSA-15869(Metabolism of nucleotides);R-HSA-1640170(Cell Cycle);R-HSA-453279(Mitotic G1 phase and G1/S transition);R-HSA-499943(Interconversion of nucleotide di- and triphosphates);R-HSA-69205(G1/S-Specific Transcription);R-HSA-69206(G1/S Transition);R-HSA-69278(Cell Cycle, Mitotic)	DOID:1037(lymphoid leukemia);DOID:1240(leukemia);DOID:1520(colon carcinoma);DOID:162(cancer);DOID:171(neuroectodermal tumor);DOID:1749(squamous cell carcinoma);DOID:225(syndrome);DOID:4001(ovarian carcinoma);DOID:4450(renal cell carcinoma);DOID:4905(pancreatic carcinoma);DOID:5520(head and neck squamous cell carcinoma);DOID:6270(gastric cardia carcinoma);DOID:684(hepatocellular carcinoma);DOID:71…	IPR000398(Thymidylate synthase);IPR045097(Thymidylate synthase/dCMP hydroxymethylase);IPR036926(Thymidylate synthase/dCMP hydroxymethylase superfamily);IPR023451(Thymidylate synthase/dCMP hydroxymethylase domain);IPR020940(Thymidylate synthase, active site)	cytosol
O75347	TBCA	GO:0005737(cytoplasm);GO:0005874(microtubule);GO:0015630(microtubule cytoskeleton);GO:0005730(nucleolus);GO:0048487(beta-tubulin binding);GO:0051087(protein-folding chaperone binding);GO:0003723(RNA binding);GO:0015631(tubulin binding);GO:0007023(post-chaperonin tubulin folding pathway);GO:0006457(protein folding);GO:0007021(tubulin complex assembly)	-	R-HSA-389977(Post-chaperonin tubulin folding pathway);R-HSA-391251(Protein folding);R-HSA-392499(Metabolism of proteins)	-	IPR004226(Tubulin binding cofactor A);IPR036126(Tubulin binding cofactor A superfamily)	mitochondria
P07355	ANXA2	GO:0005912(adherens junction);GO:1990665(AnxA2-p11 complex);GO:0035578(azurophil granule lumen);GO:0005604(basement membrane);GO:0016323(basolateral plasma membrane);GO:0009986(cell surface);GO:0062023(collagen-containing extracellular matrix);GO:0001533(cornified envelope);GO:0005737(cytoplasm);GO:0005829(cytosol);GO:0005769(early endosome);GO:0005768(endosome);GO:0070062(extracellular exosome);…	05132(Salmonella infection)	R-HSA-109582(Hemostasis);R-HSA-1280215(Cytokine Signaling in Immune system);R-HSA-168249(Innate Immune System);R-HSA-168256(Immune System);R-HSA-397014(Muscle contraction);R-HSA-445355(Smooth Muscle Contraction);R-HSA-447115(Interleukin-12 family signaling);R-HSA-449147(Signaling by Interleukins);R-HSA-6798695(Neutrophil degranulation);R-HSA-75205(Dissolution of Fibrin Clot);R-HSA-8950505(Gene an…	DOID:10159(osteonecrosis);DOID:10283(prostate cancer);DOID:10588(adrenoleukodystrophy);DOID:10952(nephritis);DOID:12236(primary biliary cholangitis);DOID:1240(leukemia);DOID:162(cancer);DOID:1749(squamous cell carcinoma);DOID:1909(melanoma);DOID:2055(post-traumatic stress disorder);DOID:2213(hemorrhagic disease);DOID:225(syndrome);DOID:3310(atopic dermatitis);DOID:3312(bipolar disorder);DOID:3347…	IPR037104(Annexin superfamily);IPR018502(Annexin repeat);IPR018252(Annexin repeat, conserved site);IPR002389(Annexin A2);IPR001464(Annexin)	cytosol
P15880	RPS2	GO:0005737(cytoplasm);GO:0005829(cytosol);GO:0022626(cytosolic ribosome);GO:0022627(cytosolic small ribosomal subunit);GO:0070062(extracellular exosome);GO:0005925(focal adhesion);GO:0016020(membrane);GO:0005654(nucleoplasm);GO:0005634(nucleus);GO:0045296(cadherin binding);GO:0019899(enzyme binding);GO:0017134(fibroblast growth factor binding);GO:0003729(mRNA binding);GO:0003723(RNA binding);GO:0…	03010(Ribosome);05171(Coronavirus disease)	R-HSA-1266738(Developmental Biology);R-HSA-1430728(Metabolism);R-HSA-156827(L13a-mediated translational silencing of Ceruloplasmin expression);R-HSA-156842(Eukaryotic Translation Elongation);R-HSA-156902(Peptide chain elongation);R-HSA-1643685(Disease);R-HSA-168255(Influenza Infection);R-HSA-168273(Influenza Viral RNA Transcription and Replication);R-HSA-1799339(SRP-dependent cotranslational prot…	DOID:162(cancer)	IPR005324(Ribosomal protein S5, C-terminal);IPR014721(Ribosomal protein S5 domain 2-type fold, subgroup);IPR000851(Ribosomal protein S5);IPR005711(Ribosomal protein S5, eukaryotic/archaeal);IPR018192(Ribosomal protein S5, N-terminal, conserved site);IPR013810(Ribosomal protein S5, N-terminal);IPR020568(Ribosomal protein S5 domain 2-type fold)	cytosol
Q9BSJ8	ESYT1	GO:0005783(endoplasmic reticulum);GO:0005789(endoplasmic reticulum membrane);GO:0016020(membrane);GO:0005886(plasma membrane);GO:0005509(calcium ion binding);GO:0005544(calcium-dependent phospholipid binding);GO:0042802(identical protein binding);GO:0031210(phosphatidylcholine binding);GO:0008429(phosphatidylethanolamine binding);GO:0035091(phosphatidylinositol binding);GO:0120014(phospholipid tr…	-	R-HSA-1430728(Metabolism);R-HSA-162582(Signal Transduction);R-HSA-1660662(Glycosphingolipid metabolism);R-HSA-194315(Signaling by Rho GTPases);R-HSA-428157(Sphingolipid metabolism);R-HSA-556833(Metabolism of lipids);R-HSA-9012999(RHO GTPase cycle);R-HSA-9013149(RAC1 GTPase cycle);R-HSA-9013404(RAC2 GTPase cycle);R-HSA-9013405(RHOD GTPase cycle);R-HSA-9013408(RHOG GTPase cycle);R-HSA-9013423(RAC3 …	-	IPR000008(C2 domain);IPR035892(C2 domain superfamily);IPR037749(Extended synaptotagmin, C2B domain);IPR031468(Synaptotagmin-like mitochondrial-lipid-binding domain);IPR037752(Extended synaptotagmin, C-terminal C2 domain);IPR039010(Synaptotagmin, SMP domain);IPR037733(Extended synaptotagmin, C2A domain)	cytosol
O75923	DYSF	GO:0034451(centriolar satellite);GO:0030659(cytoplasmic vesicle membrane);GO:0005769(early endosome);GO:0030139(endocytic vesicle);GO:0005768(endosome);GO:0070062(extracellular exosome);GO:0005770(late endosome);GO:0005886(plasma membrane);GO:0042383(sarcolemma);GO:0030672(synaptic vesicle membrane);GO:0030315(T-tubule);GO:0005509(calcium ion binding);GO:0005544(calcium-dependent phospholipid bin…	-	R-HSA-397014(Muscle contraction);R-HSA-397014(Muscle contraction);R-HSA-445355(Smooth Muscle Contraction);R-HSA-445355(Smooth Muscle Contraction)	DOID:10591(pre-eclampsia);DOID:11720(distal myopathy);DOID:11724(limb-girdle muscular dystrophy);DOID:423(myopathy);DOID:9884(muscular dystrophy)	IPR000008(C2 domain);IPR037725(Ferlin, sixth C2 domain);IPR037722(Ferlin, third C2 domain);IPR012561(Ferlin B-domain);IPR037723(Ferlin, fourth C2 domain);IPR012968(FerIin domain);IPR035892(C2 domain superfamily);IPR037721(Ferlin family);IPR037726(Ferlin, first C2 domain);IPR037720(Ferlin, second C2 domain);IPR037724(Ferlin, fifth C2 domain);IPR032362(Ferlin, C-terminal domain);IPR006614(Peroxin/F…	cytosol
P12004	PCNA	GO:0005813(centrosome);GO:0000785(chromatin);GO:0000781(chromosome, telomeric region);GO:0000307(cyclin-dependent protein kinase holoenzyme complex);GO:0070062(extracellular exosome);GO:0001673(male germ cell nucleus);GO:0016604(nuclear body);GO:0005652(nuclear lamina);GO:0043596(nuclear replication fork);GO:0005654(nucleoplasm);GO:0005634(nucleus);GO:0043626(PCNA complex);GO:0070557(PCNA-p21 com…	03030(DNA replication);03410(Base excision repair);03420(Nucleotide excision repair);03430(Mismatch repair);04110(Cell cycle);04530(Tight junction);05161(Hepatitis B)	R-HSA-110312(Translesion synthesis by REV1);R-HSA-110313(Translesion synthesis by Y family DNA polymerases bypasses lesions on DNA template);R-HSA-110314(Recognition of DNA damage by PCNA-containing replication complex);R-HSA-110320(Translesion Synthesis by POLH);R-HSA-110373(Resolution of AP sites via the multiple-nucleotide patch replacement pathway);R-HSA-1362277(Transcription of E2F targets u…	DOID:10283(prostate cancer);DOID:10763(hypertension);DOID:127(leiomyoma);DOID:13515(tuberous sclerosis);DOID:162(cancer);DOID:1679(cystitis);DOID:1749(squamous cell carcinoma);DOID:1909(melanoma);DOID:1928(Williams-Beuren syndrome);DOID:225(syndrome);DOID:3463(breast disease);DOID:3717(gastric adenocarcinoma);DOID:3829(pituitary adenoma);DOID:3908(lung non-small cell carcinoma);DOID:4866(salivary…	IPR046938(DNA clamp superfamily);IPR000730(Proliferating cell nuclear antigen, PCNA);IPR022649(Proliferating cell nuclear antigen, PCNA, C-terminal);IPR022659(Proliferating cell nuclear antigen, PCNA, conserved site);IPR022648(Proliferating cell nuclear antigen, PCNA, N-terminal)	cytosol
Q9Y6G9	DYNC1LI1	GO:0005813(centrosome);GO:0005868(cytoplasmic dynein complex);GO:0005829(cytosol);GO:0101003(ficolin-1-rich granule membrane);GO:0000776(kinetochore);GO:0016020(membrane);GO:0005874(microtubule);GO:0005886(plasma membrane);GO:0030667(secretory granule membrane);GO:0000922(spindle pole);GO:0005524(ATP binding);GO:0045504(dynein heavy chain binding);GO:0019003(GDP binding);GO:0060090(molecular adap…	04145(Phagosome);04814(Motor proteins);04962(Vasopressin-regulated water reabsorption);05132(Salmonella infection)	R-HSA-1280218(Adaptive Immune System);R-HSA-141424(Amplification of signal from the kinetochores);R-HSA-141444(Amplification of signal from unattached kinetochores via a MAD2 inhibitory signal);R-HSA-162582(Signal Transduction);R-HSA-1632852(Macroautophagy);R-HSA-1632852(Macroautophagy);R-HSA-1640170(Cell Cycle);R-HSA-1643685(Disease);R-HSA-168249(Innate Immune System);R-HSA-168256(Immune System)…	-	IPR027417(P-loop containing nucleoside triphosphate hydrolase);IPR022780(Dynein family light intermediate chain);IPR008467(Dynein 1 light intermediate chain)	cytosol
O75448	MED24	GO:0070847(core mediator complex);GO:0016592(mediator complex);GO:0005654(nucleoplasm);GO:0005634(nucleus);GO:0000151(ubiquitin ligase complex);GO:0004402(histone acetyltransferase activity);GO:0030374(nuclear receptor coactivator activity);GO:0046966(nuclear thyroid hormone receptor binding);GO:0042809(nuclear vitamin D receptor binding);GO:0044877(protein-containing complex binding);GO:0003713(…	04919(Thyroid hormone signaling pathway)	R-HSA-1266738(Developmental Biology);R-HSA-1266738(Developmental Biology);R-HSA-1430728(Metabolism);R-HSA-1989781(PPARA activates gene expression);R-HSA-212436(Generic Transcription Pathway);R-HSA-381340(Transcriptional regulation of white adipocyte differentiation);R-HSA-381340(Transcriptional regulation of white adipocyte differentiation);R-HSA-400206(Regulation of lipid metabolism by PPARalpha…	-	IPR021429(Mediator complex, subunit Med24,)	cytosol
P27824	CANX	GO:0030424(axon);GO:0032839(dendrite cytoplasm);GO:0043197(dendritic spine);GO:0005783(endoplasmic reticulum);GO:0005788(endoplasmic reticulum lumen);GO:0005789(endoplasmic reticulum membrane);GO:0044322(endoplasmic reticulum quality control compartment);GO:0070062(extracellular exosome);GO:0098978(glutamatergic synapse);GO:0098553(lumenal side of endoplasmic reticulum membrane);GO:0042470(melano…	04141(Protein processing in endoplasmic reticulum);04145(Phagosome);04612(Antigen processing and presentation);04918(Thyroid hormone synthesis);05166(Human T-cell leukemia virus 1 infection)	R-HSA-1280215(Cytokine Signaling in Immune system);R-HSA-1280218(Adaptive Immune System);R-HSA-1280218(Adaptive Immune System);R-HSA-1643685(Disease);R-HSA-1643685(Disease);R-HSA-168255(Influenza Infection);R-HSA-168256(Immune System);R-HSA-168256(Immune System);R-HSA-168268(Virus Assembly and Release);R-HSA-168316(Assembly of Viral Components at the Budding Site);R-HSA-2132295(MHC class II antig…	DOID:10584(retinitis pigmentosa);DOID:1485(cystic fibrosis);DOID:1749(squamous cell carcinoma);DOID:1909(melanoma);DOID:3612(retinitis);DOID:4(disease)	IPR018124(Calreticulin/calnexin, conserved site);IPR013320(Concanavalin A-like lectin/glucanase domain superfamily);IPR009033(Calreticulin/calnexin, P domain superfamily);IPR001580(Calreticulin/calnexin)	endoplasmic reticulum
P11234	RALB	GO:0070062(extracellular exosome);GO:0030496(midbody);GO:0005886(plasma membrane);GO:0051117(ATPase binding);GO:0003925(G protein activity);GO:0019003(GDP binding);GO:0005525(GTP binding);GO:0003924(GTPase activity);GO:0031625(ubiquitin protein ligase binding);GO:0006915(apoptotic process);GO:0007049(cell cycle);GO:0051301(cell division);GO:0071360(cellular response to exogenous dsRNA);GO:0009267…	04014(Ras signaling pathway);04015(Rap1 signaling pathway);04072(Phospholipase D signaling pathway);05200(Pathways in cancer);05210(Colorectal cancer);05212(Pancreatic cancer)	R-HSA-162582(Signal Transduction);R-HSA-166520(Signaling by NTRKs);R-HSA-167044(Signalling to RAS);R-HSA-171007(p38MAPK events);R-HSA-187037(Signaling by NTRK1 (TRKA));R-HSA-187687(Signalling to ERKs);R-HSA-9006934(Signaling by Receptor Tyrosine Kinases)	DOID:162(cancer);DOID:4905(pancreatic carcinoma);DOID:11054(urinary bladder cancer);DOID:1793(pancreatic cancer)	IPR001806(Small GTPase);IPR005225(Small GTP-binding protein domain);IPR027417(P-loop containing nucleoside triphosphate hydrolase);IPR020849(Small GTPase, Ras-type)	cytosol
P13674	P4HA1	GO:0005783(endoplasmic reticulum);GO:0005788(endoplasmic reticulum lumen);GO:0043231(intracellular membrane-bounded organelle);GO:0016020(membrane);GO:0016222(procollagen-proline 4-dioxygenase complex);GO:0042802(identical protein binding);GO:0005506(iron ion binding);GO:0031418(L-ascorbic acid binding);GO:0004656(procollagen-proline 4-dioxygenase activity);GO:0030199(collagen fibril organization…	00330(Arginine and proline metabolism);01100(Metabolic pathways)	R-HSA-1474244(Extracellular matrix organization);R-HSA-1474290(Collagen formation);R-HSA-1650814(Collagen biosynthesis and modifying enzymes)	DOID:8398(osteoarthritis)	IPR011990(Tetratricopeptide-like helical domain superfamily);IPR006620(Prolyl 4-hydroxylase, alpha subunit);IPR019734(Tetratricopeptide repeat);IPR045054(Prolyl 4-hydroxylase);IPR013547(Prolyl 4-hydroxylase alpha-subunit, N-terminal);IPR044862(Prolyl 4-hydroxylase alpha subunit, Fe(2+) 2OG dioxygenase domain);IPR005123(Oxoglutarate/iron-dependent dioxygenase)	endoplasmic reticulum
Q14683	SMC1A	GO:0005694(chromosome);GO:0000775(chromosome, centromeric region);GO:0008278(cohesin complex);GO:0000794(condensed nuclear chromosome);GO:0005829(cytosol);GO:0000776(kinetochore);GO:0030893(meiotic cohesin complex);GO:0097431(mitotic spindle pole);GO:0016363(nuclear matrix);GO:0005654(nucleoplasm);GO:0005634(nucleus);GO:0005524(ATP binding);GO:0016887(ATP hydrolysis activity);GO:0003682(chromatin…	04110(Cell cycle);04114(Oocyte meiosis)	R-HSA-1221632(Meiotic synapsis);R-HSA-1474165(Reproduction);R-HSA-1500620(Meiosis);R-HSA-162582(Signal Transduction);R-HSA-1640170(Cell Cycle);R-HSA-1640170(Cell Cycle);R-HSA-2467813(Separation of Sister Chromatids);R-HSA-2468052(Establishment of Sister Chromatid Cohesion);R-HSA-2470946(Cohesin Loading onto Chromatin);R-HSA-2500257(Resolution of Sister Chromatid Cohesion);R-HSA-2555396(Mitotic Me…	DOID:10584(retinitis pigmentosa);DOID:1059(intellectual disability);DOID:1240(leukemia);DOID:225(syndrome);DOID:3612(retinitis);DOID:5683(hereditary breast ovarian cancer syndrome)	IPR027417(P-loop containing nucleoside triphosphate hydrolase);IPR010935(SMCs flexible hinge);IPR003395(RecF/RecN/SMC, N-terminal);IPR036277(SMCs flexible hinge superfamily);IPR028468(Smc1, ATP-binding cassette domain);IPR024704(Structural maintenance of chromosomes protein)	cytosol
P36543	ATP6V1E1	GO:0016324(apical plasma membrane);GO:0030665(clathrin-coated vesicle membrane);GO:0005829(cytosol);GO:0005768(endosome);GO:0070062(extracellular exosome);GO:0005765(lysosomal membrane);GO:0005902(microvillus);GO:0016469(proton-transporting two-sector ATPase complex);GO:0030672(synaptic vesicle membrane);GO:0000221(vacuolar proton-transporting V-type ATPase, V1 domain);GO:0051117(ATPase binding);…	00190(Oxidative phosphorylation);01100(Metabolic pathways);04145(Phagosome);04150(mTOR signaling pathway);04721(Synaptic vesicle cycle);04966(Collecting duct acid secretion);05110(Vibrio cholerae infection);05120(Epithelial cell signaling in Helicobacter pylori infection);05165(Human papillomavirus infection);05323(Rheumatoid arthritis)	R-HSA-1222556(ROS and RNS production in phagocytes);R-HSA-162582(Signal Transduction);R-HSA-168249(Innate Immune System);R-HSA-168256(Immune System);R-HSA-2262752(Cellular responses to stress);R-HSA-382551(Transport of small molecules);R-HSA-74752(Signaling by Insulin receptor);R-HSA-77387(Insulin receptor recycling);R-HSA-8953897(Cellular responses to stimuli);R-HSA-9006934(Signaling by Receptor…	-	IPR002842(V-type ATPase subunit E);IPR038495(V-type ATPase subunit E, C-terminal domain superfamily)	cytosol
Q15771	RAB30	GO:0005801(cis-Golgi network);GO:0031985(Golgi cisterna);GO:0000139(Golgi membrane);GO:0005795(Golgi stack);GO:0043231(intracellular membrane-bounded organelle);GO:0005802(trans-Golgi network);GO:0005525(GTP binding);GO:0003924(GTPase activity);GO:0007030(Golgi organization);GO:0032482(Rab protein signal transduction);GO:0016192(vesicle-mediated transport)	-	R-HSA-199991(Membrane Trafficking);R-HSA-392499(Metabolism of proteins);R-HSA-5653656(Vesicle-mediated transport);R-HSA-597592(Post-translational protein modification);R-HSA-6811438(Intra-Golgi traffic);R-HSA-6811442(Intra-Golgi and retrograde Golgi-to-ER traffic);R-HSA-8873719(RAB geranylgeranylation)	-	IPR027417(P-loop containing nucleoside triphosphate hydrolase);IPR001806(Small GTPase);IPR041820(Rab30);IPR005225(Small GTP-binding protein domain)	cytoskeletal
Q9UPU7	TBC1D2B	GO:0005829(cytosol);GO:0005769(early endosome);GO:0005096(GTPase activator activity);GO:0090630(activation of GTPase activity);GO:0006897(endocytosis)	-	-	-	IPR000195(Rab-GAP-TBC domain);IPR035969(Rab-GAP-TBC domain superfamily);IPR011993(PH-like domain superfamily);IPR001849(Pleckstrin homology domain)	cytosol
P25398	RPS12	GO:0005737(cytoplasm);GO:0005829(cytosol);GO:0022626(cytosolic ribosome);GO:0022627(cytosolic small ribosomal subunit);GO:0005794(Golgi apparatus);GO:0043231(intracellular membrane-bounded organelle);GO:0016020(membrane);GO:0005730(nucleolus);GO:0005654(nucleoplasm);GO:0032040(small-subunit processome);GO:0003723(RNA binding);GO:0003735(structural constituent of ribosome);GO:0002181(cytoplasmic t…	03010(Ribosome);05171(Coronavirus disease)	R-HSA-1266738(Developmental Biology);R-HSA-1430728(Metabolism);R-HSA-156827(L13a-mediated translational silencing of Ceruloplasmin expression);R-HSA-156842(Eukaryotic Translation Elongation);R-HSA-156902(Peptide chain elongation);R-HSA-1643685(Disease);R-HSA-168255(Influenza Infection);R-HSA-168273(Influenza Viral RNA Transcription and Replication);R-HSA-1799339(SRP-dependent cotranslational prot…	DOID:1749(squamous cell carcinoma);DOID:3744(cervical squamous cell carcinoma)	IPR029064(50S ribosomal protein L30e-like);IPR004038(Ribosomal protein L7Ae/L30e/S12e/Gadd45);IPR000530(Ribosomal protein S12e)	cytosol
Q9H5V8	CDCP1	GO:0005576(extracellular region);GO:0005886(plasma membrane)	-	-	DOID:162(cancer);DOID:3910(lung adenocarcinoma);DOID:4450(renal cell carcinoma);DOID:219(colon cancer);DOID:10283(prostate cancer)	IPR035914(Spermadhesin, CUB domain superfamily);IPR038811(CUB domain-containing protein 1)	extracellular
P09110	ACAA1	GO:0005829(cytosol);GO:0005576(extracellular region);GO:0016020(membrane);GO:0005782(peroxisomal matrix);GO:0005777(peroxisome);GO:0035580(specific granule lumen);GO:0008775(acetate CoA-transferase activity);GO:0003985(acetyl-CoA C-acetyltransferase activity);GO:0003988(acetyl-CoA C-acyltransferase activity);GO:0050633(acetyl-CoA C-myristoyltransferase activity);GO:0016401(palmitoyl-CoA oxidase a…	00071(Fatty acid degradation);00280(Valine, leucine and isoleucine degradation);00592(alpha-Linolenic acid metabolism);01040(Biosynthesis of unsaturated fatty acids);01100(Metabolic pathways);01212(Fatty acid metabolism);03320(PPAR signaling pathway);04146(Peroxisome)	R-HSA-1430728(Metabolism);R-HSA-168249(Innate Immune System);R-HSA-168256(Immune System);R-HSA-2046104(alpha-linolenic (omega3) and linoleic (omega6) acid metabolism);R-HSA-2046106(alpha-linolenic acid (ALA) metabolism);R-HSA-390247(Beta-oxidation of very long chain fatty acids);R-HSA-390918(Peroxisomal lipid metabolism);R-HSA-556833(Metabolism of lipids);R-HSA-6798695(Neutrophil degranulation);R…	-	IPR016039(Thiolase-like);IPR020616(Thiolase, N-terminal);IPR020613(Thiolase, conserved site);IPR002155(Thiolase);IPR020610(Thiolase, active site);IPR020615(Thiolase, acyl-enzyme intermediate active site);IPR020617(Thiolase, C-terminal)	mitochondria
Q14257	RCN2	GO:0005783(endoplasmic reticulum);GO:0005788(endoplasmic reticulum lumen);GO:0005730(nucleolus);GO:0005509(calcium ion binding)	-	-	DOID:1825(childhood absence epilepsy);DOID:1826(epilepsy)	IPR011992(EF-hand domain pair);IPR002048(EF-hand domain);IPR018247(EF-Hand 1, calcium-binding site)	extracellular
O00429	DNM1L	GO:0005903(brush border);GO:0005905(clathrin-coated pit);GO:0005737(cytoplasm);GO:0005829(cytosol);GO:0005783(endoplasmic reticulum);GO:0005789(endoplasmic reticulum membrane);GO:0005794(Golgi apparatus);GO:0043231(intracellular membrane-bounded organelle);GO:0016020(membrane);GO:0005874(microtubule);GO:0005741(mitochondrial outer membrane);GO:0005739(mitochondrion);GO:0048471(perinuclear region …	04217(Necroptosis);04621(NOD-like receptor signaling pathway);04668(TNF signaling pathway)	R-HSA-109581(Apoptosis);R-HSA-5357801(Programmed Cell Death);R-HSA-75153(Apoptotic execution phase)	DOID:12858(Huntington's disease);DOID:1240(leukemia)	IPR027417(P-loop containing nucleoside triphosphate hydrolase);IPR022812(Dynamin);IPR020850(GTPase effector domain);IPR019762(Dynamin, GTPase region, conserved site);IPR001401(Dynamin, GTPase domain);IPR003130(Dynamin GTPase effector);IPR000375(Dynamin stalk domain);IPR045063(Dynamin, N-terminal);IPR030381(Dynamin-type guanine nucleotide-binding (G) domain)	cytosol
P21980	TGM2	GO:0000785(chromatin);GO:0062023(collagen-containing extracellular matrix);GO:0005829(cytosol);GO:0005783(endoplasmic reticulum);GO:0070062(extracellular exosome);GO:0031012(extracellular matrix);GO:0005925(focal adhesion);GO:0005739(mitochondrion);GO:0000786(nucleosome);GO:0005634(nucleus);GO:0048471(perinuclear region of cytoplasm);GO:0005886(plasma membrane);GO:0005509(calcium ion binding);GO:…	05016(Huntington disease)	-	DOID:10223(dermatomyositis);DOID:10608(celiac disease);DOID:11723(Duchenne muscular dystrophy);DOID:1240(leukemia);DOID:14330(Parkinson's disease);DOID:1485(cystic fibrosis);DOID:162(cancer);DOID:1749(squamous cell carcinoma);DOID:1909(melanoma);DOID:3498(pancreatic ductal adenocarcinoma);DOID:4001(ovarian carcinoma);DOID:5419(schizophrenia);DOID:5773(oral submucous fibrosis);DOID:769(neuroblasto…	IPR002931(Transglutaminase-like);IPR008958(Transglutaminase, C-terminal);IPR013783(Immunoglobulin-like fold);IPR014756(Immunoglobulin E-set);IPR036238(Transglutaminase, C-terminal domain superfamily);IPR036985(Transglutaminase-like superfamily);IPR023608(Protein-glutamine gamma-glutamyltransferase, animal);IPR013808(Transglutaminase, active site);IPR038765(Papain-like cysteine peptidase superfami…	cytosol
P24385	CCND1	GO:0005923(bicellular tight junction);GO:0097128(cyclin D1-CDK4 complex);GO:0000307(cyclin-dependent protein kinase holoenzyme complex);GO:0005737(cytoplasm);GO:0005829(cytosol);GO:0031965(nuclear membrane);GO:0005654(nucleoplasm);GO:0005634(nucleus);GO:0017053(transcription repressor complex);GO:0061575(cyclin-dependent protein serine/threonine kinase activator activity);GO:0016538(cyclin-depend…	01522(Endocrine resistance);04068(FoxO signaling pathway);04110(Cell cycle);04115(p53 signaling pathway);04151(PI3K-Akt signaling pathway);04152(AMPK signaling pathway);04218(Cellular senescence);04310(Wnt signaling pathway);04340(Hedgehog signaling pathway);04371(Apelin signaling pathway);04390(Hippo signaling pathway);04510(Focal adhesion);04530(Tight junction);04630(JAK-STAT signaling pathway)…	R-HSA-1280215(Cytokine Signaling in Immune system);R-HSA-157118(Signaling by NOTCH);R-HSA-162582(Signal Transduction);R-HSA-162582(Signal Transduction);R-HSA-1640170(Cell Cycle);R-HSA-1640170(Cell Cycle);R-HSA-1643685(Disease);R-HSA-168256(Immune System);R-HSA-187577(SCF(Skp2)-mediated degradation of p27/p21);R-HSA-1912408(Pre-NOTCH Transcription and Translation);R-HSA-1912422(Pre-NOTCH Expressio…	DOID:1036(chronic leukemia);DOID:1040(chronic lymphocytic leukemia);DOID:1107(esophageal carcinoma);DOID:1115(sarcoma);DOID:1240(leukemia);DOID:12689(acoustic neuroma);DOID:127(leiomyoma);DOID:13197(nodular goiter);DOID:13223(uterine fibroid);DOID:13543(hyperparathyroidism);DOID:14175(von Hippel-Lindau disease);DOID:1612(breast cancer);DOID:162(cancer);DOID:1749(squamous cell carcinoma);DOID:1866…	IPR013763(Cyclin-like domain);IPR004367(Cyclin, C-terminal domain);IPR039361(Cyclin);IPR036915(Cyclin-like superfamily);IPR006671(Cyclin, N-terminal)	cytosol
P52565	ARHGDIA	GO:0005856(cytoskeleton);GO:0005829(cytosol);GO:0070062(extracellular exosome);GO:0001772(immunological synapse);GO:0016020(membrane);GO:0005634(nucleus);GO:0098685(Schaffer collateral - CA1 synapse);GO:0005096(GTPase activator activity);GO:0005094(Rho GDP-dissociation inhibitor activity);GO:0043066(negative regulation of apoptotic process);GO:0032880(regulation of protein localization);GO:003502…	04722(Neurotrophin signaling pathway);04962(Vasopressin-regulated water reabsorption)	R-HSA-162582(Signal Transduction);R-HSA-193634(Axonal growth inhibition (RHOA activation));R-HSA-193697(p75NTR regulates axonogenesis);R-HSA-193704(p75 NTR receptor-mediated signalling);R-HSA-194315(Signaling by Rho GTPases);R-HSA-209563(Axonal growth stimulation);R-HSA-73887(Death Receptor Signaling);R-HSA-8980692(RHOA GTPase cycle);R-HSA-9012999(RHO GTPase cycle);R-HSA-9013106(RHOC GTPase cycle…	DOID:162(cancer);DOID:3181(oligodendroglioma);DOID:5419(schizophrenia);DOID:684(hepatocellular carcinoma);DOID:8577(ulcerative colitis);DOID:8778(Crohn's disease)	IPR014756(Immunoglobulin E-set);IPR000406(Rho protein GDP-dissociation inhibitor);IPR024792(Rho GDP-dissociation inhibitor domain superfamily)	cytosol
Q9UHY7	ENOPH1	GO:0005829(cytosol);GO:0005634(nucleus);GO:0043715(2,3-diketo-5-methylthiopentyl-1-phosphate enolase activity);GO:0043716(2-hydroxy-3-keto-5-methylthiopentenyl-1-phosphate phosphatase activity);GO:0043874(acireductone synthase activity);GO:0000287(magnesium ion binding);GO:0019509(L-methionine salvage from methylthioadenosine);GO:0019284(L-methionine salvage from S-adenosylmethionine)	00270(Cysteine and methionine metabolism);01100(Metabolic pathways)	R-HSA-1237112(Methionine salvage pathway);R-HSA-1430728(Metabolism);R-HSA-1614635(Sulfur amino acid metabolism);R-HSA-71291(Metabolism of amino acids and derivatives)	-	IPR023943(Enolase-phosphatase E1);IPR036412(HAD-like superfamily);IPR027511(Enolase-phosphatase E1, eukaryotes);IPR006439(HAD hydrolase, subfamily IA);IPR023214(HAD superfamily)	mitochondria
O15021	MAST4	GO:0005737(cytoplasm);GO:0005524(ATP binding);GO:0000287(magnesium ion binding);GO:0106310(protein serine kinase activity);GO:0004674(protein serine/threonine kinase activity);GO:0007010(cytoskeleton organization);GO:0035556(intracellular signal transduction);GO:0018105(peptidyl-serine phosphorylation);GO:0006508(proteolysis)	-	-	-	IPR015022(Microtubule-associated serine/threonine-protein kinase, pre-PK domain);IPR036034(PDZ superfamily);IPR011009(Protein kinase-like domain superfamily);IPR023142(Microtubule-associated serine/threonine-protein kinase, pre-PK domain superfamily);IPR008271(Serine/threonine-protein kinase, active site);IPR001478(PDZ domain);IPR037711(Microtubule-associated serine/threonine-protein kinase, cata…	cytosol
Q9UBB4	ATXN10	GO:0005737(cytoplasm);GO:0005829(cytosol);GO:0030425(dendrite);GO:0005615(extracellular space);GO:0016020(membrane);GO:0043025(neuronal cell body);GO:0048471(perinuclear region of cytoplasm);GO:0005886(plasma membrane);GO:0060271(cilium assembly);GO:0007399(nervous system development);GO:0031175(neuron projection development)	05017(Spinocerebellar ataxia)	-	DOID:1441(autosomal dominant cerebellar ataxia);DOID:225(syndrome);DOID:8469(influenza)	IPR019156(Ataxin-10 domain);IPR011989(Armadillo-like helical);IPR016024(Armadillo-type fold)	cyto_mito
P67936	TPM4	GO:0005884(actin filament);GO:0030863(cortical cytoskeleton);GO:0005856(cytoskeleton);GO:0005829(cytosol);GO:0070062(extracellular exosome);GO:0005925(focal adhesion);GO:0016020(membrane);GO:0005862(muscle thin filament tropomyosin);GO:0002102(podosome);GO:0001725(stress fiber);GO:0051015(actin filament binding);GO:0005509(calcium ion binding);GO:0042802(identical protein binding);GO:0046982(prot…	04260(Cardiac muscle contraction);04261(Adrenergic signaling in cardiomyocytes);04814(Motor proteins);05410(Hypertrophic cardiomyopathy);05414(Dilated cardiomyopathy)	R-HSA-162582(Signal Transduction);R-HSA-1643685(Disease);R-HSA-194315(Signaling by Rho GTPases);R-HSA-390522(Striated Muscle Contraction);R-HSA-397014(Muscle contraction);R-HSA-445355(Smooth Muscle Contraction);R-HSA-5663202(Diseases of signal transduction by growth factor receptors and second messengers);R-HSA-9012999(RHO GTPase cycle);R-HSA-9013424(RHOV GTPase cycle);R-HSA-9700206(Signaling by …	DOID:5419(schizophrenia)	IPR000533(Tropomyosin);IPR014751(DNA repair protein XRCC4-like, C-terminal)	cytosol
[truncated: 3,225 more rows]
